# Supplementary material for: Modeling Dipolar Molecules with PCP-SAFT: A Vector Group-Contribution Method
Source: ACS Omega. 2024 Sep 5;9(37):38809–19. doi: 10.1021/acsomega.4c04867 (PMC11411541; doi:10.1021/acsomega.4c04867)
Supplement: Supplementary file 2 — ao4c04867_si_002.xlsx [file ao4c04867_si_002.xlsx]

## Sheet: Cover page
					Supporting Information:
					Modeling dipolar molecules with PCP-SAFT:
					A Vector Group-Contribution method
					Carl Hemprich,† Philipp Rehner,† Timm Esper,‡ Joachim Gross,‡ Dennis Roskosch,† André Bardow*,†
					†Energy and Process Systems Engineering, Department of Mechanical and Process
					Engineering, ETH Zurich, Tannenstrasse 3, 8092 Zurich, Switzerland
					‡Institute of Thermodynamics and Thermal Process Engineering, University of Stuttgart,
					Stuttgart 70569, Germany
					E-mail: abardow@ethz.ch
Contents of this file:
Sheet				Content
mard_loocv				mean deviations in vapor pressures and liquid densities for all considered substances resulting from the LOO-CV
mard_regression				mean deviations in vapor pressures and liquid densities for all considered substances resulting from the regression
PCP-SAFT_Parameters_Vector-GC				PCP-SAFT parameters for all considered substances estimated with the Vector-GC method
PCP-SAFT_Parameters_muzero				PCP-SAFT parameters for all considered substances estimated with the mu=0 method

## Sheet: mard_loocv
Substance class	Isomeric SMILES	CAS	psat_vecGC	rholiq_vecGC	rholiq_sat_vecGC	psat_muzero	rholiq_muzero	rholiq_sat_muzero
halogenated	CCCCBr	109-65-9	0.0359491	0.0138959		0.0906932	0.00757394
halogenated	CC(C)CCl	513-36-0	0.193271	0.091874		0.0160411	0.0689449
halogenated	CCCCCl	109-69-3	0.0216108	0.0214486	0.0231731	0.139777	0.0184438	0.0193869
halogenated	CC(Cl)CCl	78-87-5	0.311772	0.0680725		0.102837	0.130552
halogenated	FC(F)(F)C(F)(F)C(F)(F)C(F)(F)C(F)(F)F	678-26-2	0.0732063	0.0384429	0.0260658	0.125935	0.0132672	0.00990019
halogenated	FC(F)(F)C(F)(F)C(F)(F)C(F)(F)C(F)(F)C(F)(F)C(F)(F)F	335-57-9	0.266816	0.0343069		0.152283	0.0522857
halogenated	CCCCl	540-54-5	0.102657	0.0961682	0.12682	0.163832	0.0591451	0.0777305
halogenated	FC(F)(F)C(F)(Cl)C(Cl)(Cl)C(F)(F)F	335-44-4	0.388002	0.0913027	0.0906861	0.57511	0.00639942	0.00290793
halogenated	FC(F)(F)C(F)(F)C(F)(F)C(F)(F)C(F)(F)C(F)(F)F	355-42-0	0.156406	0.047836	0.0904453	0.0435704	0.0549554	0.0893365
halogenated	CCCBr	106-94-5	0.0117304	0.0665263	0.0659503	0.0481541	0.0385459	0.0363886
halogenated	FC(F)(F)C(F)(F)C(F)(F)F	76-19-7	0.190194	0.0981227	0.102544	0.380788	0.290019	0.305231
halogenated	CC(F)(F)C(F)(F)F	1814-88-6	0.471019	0.06238	0.0465536	0.833139	0.0447567	0.0525898
halogenated	CCCCCCCl	544-10-5	0.0419662	0.0166206	0.0209676	0.0570938	0.0118278	0.0159652
halogenated	CCCCCCI	638-45-9	0.0877302	0.0696654	0.0740715	0.0616575	0.0542798	0.0585151
halogenated	FC(F)(F)C(F)(F)C(F)(F)C(F)(F)F	355-25-9	0.163138	0.0790857	0.0533955	0.291708	0.0232396	0.0181117
halogenated	FC(F)(F)C(F)(F)C(Cl)Cl	422-56-0	0.594848	0.033535	0.0410302	0.679876	0.0395261	0.0530675
halogenated	FC(F)(F)C(F)(F)C(F)(F)C(F)(F)C(F)(F)C(F)(F)C(F)(F)C(F)(F)F	307-34-6	0.456073	0.0657397	0.141629	0.331467	0.0271247	0.0658181
halogenated	FC(C(F)(F)F)C(F)(F)F	431-89-0	0.144141	0.045472	0.0493597	0.276079	0.00270096	0.0149626
halogenated	FC(Cl)C(F)(F)C(F)(F)Cl	507-55-1	0.552436	0.00185647	0.00467193	0.576773	0.0846474	0.0817225
halogenated	FC(F)(F)C(F)(Cl)C(F)(F)Cl	661-97-2	0.580284		0.126751	0.559923		0.0287899
halogenated	FC(F)(F)C(F)(F)C(F)(C(F)(F)F)C(F)(F)F	594-91-2	0.0528937		0.052342	0.339798		0.0224429
halogenated	FC(F)(F)C(F)(C(F)(F)F)C(F)(C(F)(F)F)C(F)(F)F	354-96-1	0.337339		0.251839	0.289064		0.0588739
halogenated	FC(F)(F)CC(F)(F)F	690-39-1	1.00112	0.0583474	0.0759881	1.42387	0.064534	0.072966
halogenated	FC(F)C(F)C(F)(F)F	431-63-0	0.021126	0.100151	0.0964321	0.208947	0.149692	0.139521
halogenated	FCC(F)(F)C(F)F	679-86-7	0.226626	0.0528324	0.071042	0.54184	0.0665724	0.0665606
halogenated	FCC(F)(F)C(F)(F)C(F)(F)F	662-35-1	0.07714	0.036317	0.0286349	0.177486	0.0467438	0.0468493
halogenated	CC(F)(F)CC(F)(F)F	406-58-6	0.201584	0.0580229	0.0542817	3.76831	0.121056	0.0327215
halogenated	FC(F)CC(F)(F)F	460-73-1	1.2519	0.0402841	0.0515702	1.25863	0.113113	0.162211
halogenated	C=C(F)C(F)(F)F	754-12-1	0.182678	0.0349107	0.0421854	0.101912	0.049571	0.0592684
halogenated	F/C=C/C(F)(F)F	29118-24-9	0.129004	0.0300152	0.037692	0.0420239	0.00726354	0.00333955
halogenated	FC(F)(F)/C=C/Cl	102687-65-0	0.141492	0.130461	0.134047	0.383025	0.0201889	0.022584
halogenated	F/C=C\C(F)(F)F	29118-25-0	0.549515	0.0522804	0.0669216	1.86598	0.0689876	0.114854
halogenated	FC(F)(F)/C=C\C(F)(F)F	692-49-9	0.135414	0.0362914	0.0236679	1.05369	0.0803787	0.149979
halogenated	FC(F)(F)/C=C/C(F)(F)F	66711-86-2	0.0659535	0.0105156	0.0126964	0.0877288	0.0130155	0.0166915
halogenated	F/C(=C\Cl)C(F)(F)F	111512-60-8	0.20171	0.146236	0.163767	0.234133	0.122161	0.144667
halogenated	CC(Br)CBr	78-75-1	0.0780758	0.0943445		0.120052	0.0452652
halogenated	CC(C)(C)Cl	507-20-0	0.0264493	0.13573		0.581972	0.0717896
halogenated	FC(F)=C(F)C(F)(F)F	116-15-4	0.217882	0.0975197	0.109785	0.426908	0.198667	0.207478
halogenated	CCCCCCCCCl	111-85-3	0.0427158	0.0386695		0.0369231	0.0339275
halogenated	CC(C)Cl	75-29-6	0.25467	0.114944	0.17236	0.763031	0.0652969	0.0311104
halogenated	C=CCCl	107-05-1	0.110403	0.055274		0.34162	0.017043
halogenated	ClCC(Cl)CCl	96-18-4	0.371221	0.0426649		0.235142	0.057812
halogenated	CCCCCBr	110-53-2	0.158413	0.00493902		0.170141	0.0061145
halogenated	CCC(Br)CC	1809-10-5	0.186631	0.122717		0.194979	0.082086
halogenated	FC(F)C(F)(F)C(F)(F)C(F)(F)C(F)(F)C(F)(F)C(F)(F)F	375-83-7	0.0802274	0.0815206		0.0597421	0.0869594
halogenated	ClCCCCC(Cl)(Cl)Cl	2467-10-9	0.921446	0.0751953		0.387434	0.106418
halogenated	ClCCCCCCC(Cl)(Cl)Cl	3922-36-9	0.676168	0.0936818		0.541032	0.125841
halogenated	ClCCCCl	142-28-9	0.197675	0.0877193		0.0461647	0.111174
halogenated	BrCCCBr	109-64-8	0.0532103	0.0362177		0.191957	0.0219015
halogenated	CC(C)Br	75-26-3	0.346476	0.0767854		0.467958	0.016984
halogenated	CC(C)CBr	78-77-3	0.144609	0.0316618		0.134812	0.0658586
halogenated	CCC(C)Cl	78-86-4	0.415339	0.0510492		0.630975	0.0315995
halogenated	CC(C)(C)Br	507-19-7	0.0152769	0.0546045		0.244698	0.0215464
halogenated	ClCCCCCl	110-56-5	0.604665	0.00380043		0.449187	0.00178293
halogenated	ClCCCCCCl	628-76-2	0.532552	0.00293911		0.417495	0.00313324
halogenated	ClCCCCCCCl	2163-00-0	0.143541	0.0123133		0.39047	0.0367247
halogenated	CCCCCI	628-17-1	0.0909803	0.0309719		0.0829282	0.0379724
halogenated	CCCCCCBr	111-25-1	0.0325571	0.0217904		0.042816	0.0348727
halogenated	CCCCCCl	543-59-9	0.0339842	0.016807		0.0833626	0.0154124
halogenated	CCCCCCCCBr	111-83-1	0.059289	0.0430647		0.0626768	0.0471513
halogenated	CCCCCCCCI	629-27-6	0.168045	0.0561151		0.16813	0.0576869
halogenated	CCCCCCCBr	629-04-9	0.0401353	0.0610019		0.0587567	0.0473199
halogenated	CCCCCCCCl	629-06-1	0.0345412	0.0248653		0.0303671	0.0266161
halogenated	CC(C)I	75-30-9	0.425455	0.111635		0.521458	0.0575079
halogenated	CCCI	107-08-4	0.0859967	0.0206772		0.121278	0.00742665
halogenated	CCCCI	542-69-8	0.129066	0.0152559		0.365637	0.021604
halogenated	FC(F)(F)C(F)(F)C(F)(F)C(F)(F)C(F)(F)C(F)(F)C(F)(F)C(F)(F)Br	423-55-2	0.257734	0.0571367		0.188078	0.0832143
halogenated	C=C(C)Cl	557-98-2	0.602028	0.102955		0.953596	0.150821
halogenated	CC(C)CI	513-38-2	0.188315	0.0496		0.196454	0.00939945
halogenated	BrCC(Br)CBr	96-11-7	0.0610437	0.0778223		0.0745756	0.0845422
halogenated	C/C(Cl)=C/CCl	10075-38-4	0.950931	0.120456		1.9551	0.163789
halogenated	CCC(C)I	513-48-4	0.404288	0.0948436		0.419449	0.0793831
halogenated	CCCCCF	592-50-7	0.0568976	0.0173504		0.0244421	0.0419689
halogenated	C=C(Cl)CCl	78-88-6	1.41502	0.0788689		1.78713	0.132758
halogenated	CCC(Cl)Cl	78-99-9	0.11666	0.0435544		0.234433	0.0861811
halogenated	ClCCCBr	109-70-6	0.0637554	0.0709009		0.0653354	0.012405
halogenated	C=CC(F)(F)F	677-21-4	0.0136513	0.0913002		0.528459	0.0298275
halogenated	ClCCCCCCCCCl	2162-99-4	0.331466	0.0446474		0.181916	0.0384179
halogenated	CCC(C)(C)Cl	594-36-5	0.197425	0.0136458		0.372759	0.00974359
halogenated	CCC(Cl)CCl	616-21-7	0.378543	0.0399078		0.0568767	0.0376534
halogenated	ClCCCCCCCCl	821-76-1	0.43521	0.0383249		0.273368	0.0053206
halogenated	Cl/C=C\CCl	10061-01-5	0.79682	0.165162		0.452506	0.0638083
halogenated	Cl/C=C/CCl	10061-02-6	1.23187	0.163616		0.854096	0.0631033
halogenated	ClC/C=C/CCl	110-57-6	1.09818	0.01586		0.673386	0.0164187
halogenated	CC(Cl)C(C)Cl	7581-97-7	0.0540183	0.173324		0.547295	0.0362643
halogenated	BrCCCCCCCBr	4549-31-9	0.321921	0.0356911		0.294767	0.0560803
halogenated	F/C(=C(/F)C(F)(C(F)(F)F)C(F)(F)F)C(F)(F)F	2070-70-4	0.479641	0.0782366	0.0476919	0.529336	0.153437	0.123032
halogenated	FC(F)(F)C(Cl)CCl	338-75-0	0.482067	0.0177008		0.541152	0.0141299
halogenated	FC(F)=C(F)C(F)=C(F)F	685-63-2	0.244296	0.354043		0.499093	0.388342
halogenated	FC(F)C(F)(F)C(F)(F)C(F)(F)C(F)(F)C(F)(F)C(F)(F)C(F)(F)F	335-65-9	0.16269	0.0991113		0.177937	0.126751
halogenated	FC(F)C(F)(F)C(F)(F)C(F)(F)C(F)(F)C(F)(F)C(F)(F)C(F)F	307-99-3	0.27444	0.0345297		0.180766	0.0874089
halogenated	F/C=C(\F)C(F)(F)F	5528-43-8	0.321501	0.0876361		0.41624	0.0719973
halogenated	ClC(Cl)CC(Cl)(Cl)Cl	23153-23-3	0.384453	0.0412631		0.588119	0.0590853
halogenated	C=C(Cl)C(F)(F)F	2730-62-3	0.106374		0.0281183	0.119332		0.174997
halogenated	C/C(F)=C\C(F)(F)F	791616-87-0	0.418548	0.155095		0.344819	0.199345
oxygenated	CC(C)=O	67-64-1	0.157013	0.201354	0.246641	1.51194	0.0545968	0.040543
oxygenated	CCOCC	60-29-7	0.0662899	0.0498203	0.0566463	0.0750481	0.0400712	0.0469709
oxygenated	CCOC=O	109-94-4	0.0209838	0.0650228	0.0672599	0.42579	0.0163602	0.00258417
oxygenated	CCOC(C)=O	141-78-6	0.0504208	0.0517759	0.0537174	0.217177	0.01224	0.0113052
oxygenated	COCOC	109-87-5	0.37293	0.171942	0.172336	0.291634	0.0328097	0.0357505
oxygenated	CCCCOC(C)=O	123-86-4	0.0224274	0.00448618	0.00569517	0.0778891	0.0421793	0.0442113
oxygenated	COC(C)=O	79-20-9	0.3139	0.0865112	0.0872774	0.908204	0.0312748	0.0191264
oxygenated	CCCCCC(C)=O	110-43-0	0.121507	0.0432615		0.0480356	0.0855873
oxygenated	C=COC(C)=O	108-05-4	0.0247434	0.0262649	0.0272135	0.160737	0.0401963	0.0396231
oxygenated	CCOC(=O)CC	105-37-3	0.0758527	0.016274	0.0164031	0.068363	0.03115	0.0319575
oxygenated	CCCOC(C)=O	109-60-4	0.0164454	0.0179462	0.0186999	0.0187787	0.030408	0.0278959
oxygenated	CC=CC=O	4170-30-3	1.28978	0.141309	0.150978	1.46366	0.144227	0.148459
oxygenated	CCCC=O	123-72-8	0.135701	0.0947009		0.0615953	0.181785
oxygenated	CCCOCC	628-32-0	0.0874563	0.0342489	0.0226754	0.0968126	0.0435153	0.0506804
oxygenated	CCCC(=O)OCC	105-54-4	0.168655	0.00428574	0.00292	0.220653	0.0375583	0.038039
oxygenated	CCC(=O)OC	554-12-1	0.130965	0.0375145	0.033047	0.26624	0.0535823	0.0418474
oxygenated	CCCCCOC(C)=O	628-63-7	0.0657711	0.0190905	0.0212923	0.137989	0.0530649	0.054667
oxygenated	CCCOC=O	110-74-7	0.0569484	0.0191841	0.00598211	0.0785851	0.0615397	0.0809697
oxygenated	CCCC(=O)OC	623-42-7	0.0394447	0.00659625	0.00378241	0.0397914	0.0417575	0.0437356
oxygenated	COC(C)(C)C	1634-04-4	0.239572	0.0568676	0.0522764	0.294564	0.0676502	0.0656025
oxygenated	CCC(C)(C)OC	994-05-8	0.228338	0.0123425		0.285164	0.0121571
oxygenated	CCCCC(=O)OCC	539-82-2	0.188084	0.015505	0.0170965	0.264526	0.0546919	0.0568433
oxygenated	CCOCCOC(C)=O	111-15-9	0.352377	0.0538492	0.0551347	0.352156	0.0763504	0.0829038
oxygenated	CCOC	540-67-0	0.278643	0.0193436	0.0491733	0.266293	0.00393484	0.0565645
oxygenated	CC(C)COC(=O)C(C)C	97-85-8	0.509218	0.0396056		0.558607	0.0147604
oxygenated	CCOC(C)(C)CC	919-94-8	0.181923	0.00328674		0.172994	0.0267861
oxygenated	C=COC	107-25-5	0.378731	0.0783025		0.339407	0.118516
oxygenated	CCC(C)=O	78-93-3	0.123287	0.0367145		0.532495	0.066421
oxygenated	CCCCOCCCC	142-96-1	0.186015	0.0555936		0.129791	0.0502976
oxygenated	CC(C)CCOC=O	110-45-2	0.0899471	0.00609705		0.208556	0.0414146
oxygenated	CC(=O)C(C)=O	431-03-8	0.542119	0.0165408		0.813314	0.129397
oxygenated	CC(C)OC(C)C	108-20-3	0.441635	0.0575301		0.424816	0.0442689
oxygenated	CC(=O)CC(C)C	108-10-1	0.136047	0.0286036		0.183257	0.0398072
oxygenated	CCCC(C)=O	107-87-9	0.08129	0.00516441		0.119102	0.0740429
oxygenated	COC(C)OC	534-15-6	0.17482	0.0417308		0.189625	0.0307351
oxygenated	CCCCOC	628-28-4	0.144907	0.0413322		0.128949	0.0423079
oxygenated	CC(=O)OCCC(C)C	123-92-2	0.167333	0.0207123		0.236565	0.0166802
oxygenated	CCCCOC(=O)CC	590-01-2	0.140339	0.0158761	0.0218646	0.212565	0.0498599	0.0547141
oxygenated	COCCOC	110-71-4	1.14601	0.089498		1.02249	0.0517545
oxygenated	C=CC=O	107-02-8	0.138244	0.0743266		0.571149	0.169037
oxygenated	C=CC(C)=O	78-94-4	0.245824	0.0153777		0.808865	0.107572
oxygenated	C=C(C)C(=O)OC	80-62-6	0.0667756	0.0805189		0.0763408	0.130426
oxygenated	CCC(=O)CC	96-22-0	0.0694118	0.0156469		0.101974	0.079284
oxygenated	CCCC(=O)CC	589-38-8	0.0192555	0.0262203		0.0890326	0.0860857
oxygenated	CCCC(=O)CCC	123-19-3	0.109175	0.0407897		0.217092	0.0809676
oxygenated	CCCCOC=O	592-84-7	0.0403774	0.018655	0.0201632	0.0633567	0.0801767	0.0819334
oxygenated	CC(C)CC=O	590-86-3	0.203086	0.0323107		0.270914	0.028248
oxygenated	C=CC(=O)OCCCC	141-32-2	0.0600685	0.0396911		0.140473	0.0739966
oxygenated	C=CC(=O)OCC	140-88-5	0.0339722	0.0308919		0.0529995	0.0695976
oxygenated	CCCCOCCOC(C)=O	112-07-2	0.0574083	0.0591765		0.0665192	0.101008
oxygenated	CCCOCCC	111-43-3	0.183583	0.0514959	0.0530665	0.187864	0.0420495	0.0434884
oxygenated	CCCCOCC	628-81-9	0.118099	0.0443104		0.064991	0.0513177
oxygenated	CC(=O)OCC(C)C	110-19-0	0.160586	0.0453158	0.0462246	0.206492	0.00755596	0.0146275
oxygenated	CC(=O)OC(C)C	108-21-4	0.260342	0.0764297		0.232899	0.0237629
oxygenated	C=C(C)C(=O)OCCCC	97-88-1	0.304345	0.0859391		0.384287	0.108
oxygenated	CCC=O	123-38-6	0.327835	0.0136125		0.158086	0.190273
oxygenated	CCCCCC(=O)OC	106-70-7	0.0242399	0.0203727	0.024671	0.100137	0.0589721	0.062926
oxygenated	CCCCOC(=O)CCC	109-21-7	0.200437	0.0218612	0.0277263	0.283151	0.0497526	0.0554829
oxygenated	CC(=O)C(C)C	563-80-4	0.0744824	0.0462925		0.0263493	0.0371769
oxygenated	CCCOC(=O)CC	106-36-5	0.123508	0.0078862	0.00246488	0.172646	0.0372488	0.0425358
oxygenated	COCCOC(C)=O	110-49-6	0.916161	0.0446645		1.03433	0.0848552
oxygenated	CC(C)C=O	78-84-2	0.351111	0.0296409		0.271409	0.016374
oxygenated	C=CC(=O)OC	96-33-3	0.28365	0.004595		0.565587	0.0714943
oxygenated	CCOCCOCCOCC	112-36-7	0.0872944	0.0976419		0.289067	0.121735
oxygenated	CC(=O)C=C(C)C	141-79-7	0.236896	0.1529		0.100002	0.188675
oxygenated	CC(=O)OCCOC(C)=O	111-55-7	0.956328	0.0129285		0.755274	0.0825461
oxygenated	CCCCOCC(C)C	17071-47-5	0.34674	0.0342943		0.343667	0.019555
oxygenated	CC(C)COCC(C)C	628-55-7	0.379436	0.00228975		0.37529	0.0152895
oxygenated	C=CCOC(C)=O	591-87-7	0.192327	0.0205143		0.216854	0.063963
oxygenated	CCCOC(=O)CCC	105-66-8	0.193874	0.0174842	0.014	0.266297	0.0508577	0.0443749
oxygenated	CCCCC(C)=O	591-78-6	0.127595	0.022395		0.0349114	0.0815655
oxygenated	CCOC(=O)CC(C)C	108-64-5	0.320192	0.0241279		0.370792	0.0140517
oxygenated	COCCOCCOCCOC	112-49-2	1.05669	0.169167		1.07494	0.15418
oxygenated	CCC(C)C(C)=O	565-61-7	0.0870179	0.0103822		0.133396	0.0543046
oxygenated	CC(=O)C(C)(C)C	75-97-8	0.243009	0.0967593	0.0997622	0.198755	0.0134815	0.0414333
oxygenated	CC(C)C(=O)C(C)C	565-80-0	0.410634	0.0401856		0.47651	0.0125808
oxygenated	CCOC(=O)CC(C)=O	141-97-9	0.221071	0.0113648		0.132958	0.105951
oxygenated	CC(=O)OC(C)OC(C)=O	542-10-9	0.707877	0.158438		0.142537	0.00987015
oxygenated	CCCCC=O	110-62-3	0.0190915	0.0851038		0.13888	0.0922747
oxygenated	CCCCCC=O	66-25-1	0.0620798	0.109968		0.18639	0.114507
oxygenated	CCCCCCC=O	111-71-7	0.0808613	0.125361		0.235887	0.148491
oxygenated	CCCCCCCC=O	124-13-0	0.0735811	0.109368		0.34391	0.0978517
oxygenated	CC(=O)CC(C)=O	123-54-6	0.376024	0.00667129		0.323403	0.13856
oxygenated	CCCOC	557-17-5	0.143092	0.0478049		0.144785	0.0359361
oxygenated	COC(C)C	598-53-8	0.171513	0.0104934		0.073832	0.0097146
oxygenated	COCCOCCOC	111-96-6	1.42304	0.138109		1.38196	0.153246
oxygenated	CCCCCCOC(C)=O	142-92-7	0.089572	0.0289019	0.0274234	0.181357	0.0607679	0.0574874
oxygenated	CCCCC(=O)OC	624-24-8	0.0464134	0.01232	0.0555687	0.0373698	0.0477808	0.0790701
oxygenated	COCCC(=O)OC	3852-09-3	1.10743	0.0496508		1.05657	0.0947441
oxygenated	COC(C)(C)OC	77-76-9	0.0467846	0.00825964		0.0626861	0.0164934
oxygenated	CC(C)COC=O	542-55-2	0.105668	0.0304813		0.172661	0.0216244
oxygenated	CCCCCCC(C)=O	111-13-7	0.102072	0.0479484		0.116368	0.100607
oxygenated	C=C(C)OC(C)=O	108-22-5	0.0505107	0.0675217		0.0415948	0.113331
oxygenated	C=COC(=O)CC	105-38-4	0.128462	0.00331996		0.112241	0.0606372
oxygenated	CCOCOCC	462-95-3	0.254239	0.0653845		0.280832	0.10148
oxygenated	CCOC(C)OCC	105-57-7	0.395281	0.0346387		0.376673	0.062274
oxygenated	CCCCC(=O)CC	106-35-4	0.0319196	0.0389263		0.13438	0.0880614
oxygenated	CC(=O)OC(C)(C)C	540-88-5	0.451836	0.106653		0.459309	0.058243
oxygenated	CC(C)(C)OC(C)(C)C	6163-66-2	0.479968	0.0900786		0.428798	0.100623
oxygenated	CCOC(OCC)OCC	122-51-0	0.509711	0.0576875		0.465731	0.0963753
oxygenated	CCOC(=O)CC(=O)OCC	105-53-3	0.126085	0.00167838		0.0874997	0.0617779
oxygenated	CCOC(=O)CCC(=O)OCC	123-25-1	0.256619	0.0302519		0.132064	0.0710647
oxygenated	COC(=O)CCCC(=O)OC	1119-40-0	0.327704	0.0179753		0.736224	0.106243
oxygenated	CCOC(=O)/C=C\C(=O)OCC	141-05-9	0.0935777	0.0496977		0.0558589	0.0676884
oxygenated	COC(=O)CCCCC(=O)OC	627-93-0	1.31148	0.0303325		0.637819	0.105063
oxygenated	CCOCCOCC	629-14-1	0.0403	0.0785304		0.105192	0.073794
oxygenated	CC(=O)CCC(C)C	110-12-3	0.0246064	0.032156		0.131277	0.0981276
oxygenated	C=COCC	109-92-2	0.196967	0.0714678		0.221489	0.0700619
oxygenated	C=COCCCC	111-34-2	0.0570572	0.0846643		0.11126	0.0876539
oxygenated	CCC(C)OC(C)=O	105-46-4	0.287137	0.038593		0.325534	0.0089679
oxygenated	CCOC(C)(C)C	637-92-3	0.241803	0.0614767		0.222501	0.0348375
oxygenated	COCOCOC	628-90-0	0.467907	0.135151		0.448559	0.124759
oxygenated	COC(=O)CCC(=O)OC	106-65-0	1.89035	0.0151401		0.882906	0.0999328
oxygenated	COC(=O)/C=C\C(=O)OC	624-48-6	1.55673	0.0539128		1.90534	0.131381
oxygenated	COC(=O)CC(C)=O	105-45-3	0.630281	0.0141861		0.679306	0.106809
oxygenated	COC(=O)CC(=O)OC	108-59-8	0.851274	0.0153018		1.92475	0.0819135
oxygenated	CCCCCOC=O	638-49-3	0.0764124	0.0338488	0.0339449	0.0908932	0.0724662	0.0726508
oxygenated	COC(=O)C(C)C	547-63-7	0.147471	0.0546541		0.0959649	0.0111596
oxygenated	CCCCCC(=O)OCC	123-66-0	0.230166	0.0264953	0.0303876	0.316158	0.0485597	0.0504112
oxygenated	CCCCOC(C)(C)C	1000-63-1	0.327584	0.0117355		0.259178	0.0144911
oxygenated	CCOCCC(=O)OCC	763-69-9	0.107614	0.0480607		0.155459	0.0767884
oxygenated	CCOC(=O)C(C)C	97-62-1	0.304557	0.043391		0.338345	0.00414791
oxygenated	COC(=O)CC(C)C	556-24-1	0.162989	0.0245488		0.215172	0.0228991
oxygenated	CCCOC(=O)C(C)C	644-49-5	0.331966	0.0223646		0.389209	0.0202017
oxygenated	CCCOC(=O)CC(C)C	557-00-6	0.336747	0.0044376		0.407828	0.021429
oxygenated	CCC(=O)OCCC(C)C	105-68-0	0.23192	0.00543717		0.309876	0.0187069
oxygenated	CCCOC(=O)C(=O)OCCC	615-98-5	0.0626435	0.00911853		0.359122	0.0582235
oxygenated	C=C(C)C(C)=O	814-78-8	0.098193	0.110276		0.0960557	0.195899
oxygenated	C=CCOC=O	1838-59-1	0.133024	0.0262019		0.108985	0.0770192
oxygenated	CCCCCCC(=O)OC	106-73-0	0.0750427	0.0381837	0.045863	0.175489	0.0652749	0.0691873
oxygenated	C=CCCC(C)=O	109-49-9	0.166956	0.0558633		0.131175	0.133132
oxygenated	C=C(C)C(=O)OCC	97-63-2	0.300714	0.0833294		0.332487	0.115362
oxygenated	C=C(C)C(=O)OC(C)(C)C	585-07-9	0.611384	0.0337323		0.648956	0.0471382
oxygenated	CCOCCOCCOC(C)=O	112-15-2	0.289163	0.0863924		0.42895	0.116779
oxygenated	CCCCCC(=O)CC	106-68-3	0.118507	0.0580457		0.277214	0.0929226
oxygenated	CCOC(=O)C(C)CC	7452-79-1	0.325668	0.00968806		0.384096	0.0247209
oxygenated	C=C(C)C=O	78-85-3	0.208155	0.181086		0.225779	0.168164
oxygenated	CCOC(=O)C(C)C(=O)OCC	609-08-5	0.403151	0.0198403		0.458696	0.0352712
oxygenated	CC(C)OC(C)(C)C	17348-59-3	0.421722	0.0623133		0.421494	0.083226
oxygenated	CCCCCOC(=O)CC	624-54-4	0.220469	0.0247666		0.30154	0.053781
oxygenated	COCC(C)OC(C)=O	108-65-6	0.0775426	0.0181971		0.0833742	0.0614527
oxygenated	CC(C)COC(C)(C)C	33021-02-2	0.492998	0.0404565		0.495022	0.0436548
oxygenated	CCCCC(C=O)CC	123-05-7	0.274981	0.0880136		0.483317	0.12046
oxygenated	C/C=C/C=O	123-73-9	1.26159	0.140841		1.38083	0.179591
oxygenated	CCCCCOC	628-80-8	0.131909	0.0661864		0.237677	0.0697441
oxygenated	CCCC(C)CC=O	19269-28-4	0.112887	0.0757953		0.319728	0.0776549
oxygenated	CC(C)C(C)CC=O	19353-21-0	0.025816	0.0803591		0.222992	0.0838419
oxygenated	CCOC(=O)C(C)(C)C	3938-95-2	0.514598	0.0801842		0.549347	0.0311635
oxygenated	CCCCCCOC=O	629-33-4	0.0191348	0.0430114	0.0506449	0.188307	0.0681196	0.0752608
oxygenated	CC(C)OC(=O)C(=O)OC(C)C	615-81-6	0.497181	0.0757488		0.672673	0.0111354
oxygenated	CCCOC(C)(C)C	29072-93-3	0.302696	0.030567		0.287429	0.0240741
oxygenated	CCC(C)OC(C)CC	6863-58-7	0.426315	0.0149332		0.429949	0.00292429
oxygenated	CCCCCCCOC=O	112-23-2	0.0449857	0.0559239	0.0703432	0.272205	0.0677487	0.0784224
oxygenated	C=CC(=O)OC(C)CC	2998-08-5	0.370678	0.0132669		0.420687	0.0416505
oxygenated	CCC=C(C)C=O	623-36-9	1.73875	0.189813		1.06004	0.196359
oxygenated	CCOC(=O)CCC(C)=O	539-88-8	0.90474	0.032008		0.209451	0.106305
oxygenated	COCOCOCOC	13353-03-2	0.976775	0.14953		0.91151	0.177714
oxygenated	COCOCOCOCOC	13352-75-5	0.788037	0.162408		1.24403	0.178017

## Sheet: mard_regression
Substance class	Isomeric SMILES	CAS	psat_vecGC	rholiq_vecGC	rholiq_sat_vecGC	psat_muzero	rholiq_muzero	rholiq_sat_muzero
halogenated	CCCCBr	109-65-9	0.0480801	0.00177716		0.0270564	0.00672913
halogenated	CC(C)CCl	513-36-0	0.151577	0.0914822		0.102525	0.0690844
halogenated	CCCCCl	109-69-3	0.0479174	0.0332184	0.0385393	0.0621912	0.0142999	0.0180017
halogenated	CC(Cl)CCl	78-87-5	0.108629	0.0117411		0.105207	0.069853
halogenated	FC(F)(F)C(F)(F)C(F)(F)C(F)(F)C(F)(F)F	678-26-2	0.0564266	0.027808	0.0219583	0.0736488	0.0193617	0.0141089
halogenated	FC(F)(F)C(F)(F)C(F)(F)C(F)(F)C(F)(F)C(F)(F)C(F)(F)F	335-57-9	0.178915	0.0501918		0.151744	0.016651
halogenated	CCCCl	540-54-5	0.126678	0.0838499	0.126516	0.123566	0.050674	0.0804561
halogenated	FC(F)(F)C(F)(Cl)C(Cl)(Cl)C(F)(F)F	335-44-4	0.384042	0.0462073	0.0395875	0.305073	0.0886114	0.0897355
halogenated	FC(F)(F)C(F)(F)C(F)(F)C(F)(F)C(F)(F)C(F)(F)F	355-42-0	0.12589	0.0297475	0.0526124	0.0508715	0.0120104	0.0276471
halogenated	CCCBr	106-94-5	0.0547851	0.0387195	0.0367585	0.0225397	0.0422547	0.0404566
halogenated	FC(F)(F)C(F)(F)C(F)(F)F	76-19-7	0.149346	0.0700347	0.0731034	0.378075	0.0198645	0.0247147
halogenated	CC(F)(F)C(F)(F)F	1814-88-6	0.456251	0.0359799	0.0270733	0.829742	0.0353582	0.0428974
halogenated	CCCCCCCl	544-10-5	0.0447861	0.0098789	0.0137392	0.0335453	0.0206348	0.0245296
halogenated	CCCCCCI	638-45-9	0.0327467	0.0326087	0.0366993	0.0526881	0.081382	0.0861797
halogenated	FC(F)(F)C(F)(F)C(F)(F)C(F)(F)F	355-25-9	0.0356127	0.0174185	0.00986919	0.224364	0.00200476	0.00237264
halogenated	FC(F)(F)C(F)(F)C(Cl)Cl	422-56-0	0.426798	0.00737515	0.00558621	0.510367	0.08181	0.0936918
halogenated	FC(F)(F)C(F)(F)C(F)(F)C(F)(F)C(F)(F)C(F)(F)C(F)(F)C(F)(F)F	307-34-6	0.239489	0.0494599	0.0830014	0.254306	0.0181515	0.0404084
halogenated	FC(C(F)(F)F)C(F)(F)F	431-89-0	0.147678	0.0381952	0.0425331	0.174279	0.0302748	0.0444635
halogenated	FC(Cl)C(F)(F)C(F)(F)Cl	507-55-1	0.384041	0.0122542	0.0123355	0.46894	0.0764587	0.0836713
halogenated	FC(F)(F)C(F)(Cl)C(F)(F)Cl	661-97-2	0.332773		0.0279971	0.43959		0.0447144
halogenated	FC(F)(F)C(F)(F)C(F)(C(F)(F)F)C(F)(F)F	594-91-2	0.0794724		0.0709838	0.270599		0.016117
halogenated	FC(F)(F)C(F)(C(F)(F)F)C(F)(C(F)(F)F)C(F)(F)F	354-96-1	0.23963		0.109261	0.262019		0.0479641
halogenated	FC(F)(F)CC(F)(F)F	690-39-1	0.718074	0.0228406	0.0542737	0.866472	0.102324	0.179294
halogenated	FC(F)C(F)C(F)(F)F	431-63-0	0.114395	0.0140639	0.0260009	0.0835227	0.188708	0.23435
halogenated	FCC(F)(F)C(F)F	679-86-7	0.132631	0.0517555	0.0464515	0.114401	0.263073	0.37084
halogenated	FCC(F)(F)C(F)(F)C(F)(F)F	662-35-1	0.0379653	0.0520876	0.0631207	0.0439492	0.0652205	0.0846694
halogenated	CC(F)(F)CC(F)(F)F	406-58-6	0.0891643	0.0251076	0.0161178	3.56746	0.16264	0.0943637
halogenated	FC(F)CC(F)(F)F	460-73-1	0.514844	0.0299018	0.0860993	0.770263	0.0442471	0.0326817
halogenated	C=C(F)C(F)(F)F	754-12-1	0.127412	0.0244743	0.0257907	0.0484083	0.0800156	0.0955559
halogenated	F/C=C/C(F)(F)F	29118-24-9	0.137503	0.0916049	0.104696	0.181925	0.0300795	0.0299193
halogenated	FC(F)(F)/C=C/Cl	102687-65-0	0.0363223	0.0881686	0.0942227	0.249771	0.0492656	0.0519378
halogenated	F/C=C\C(F)(F)F	29118-25-0	0.264003	0.0441802	0.0488295	1.22999	0.0932387	0.14993
halogenated	FC(F)(F)/C=C\C(F)(F)F	692-49-9	0.0844253	0.0284595	0.0883635	0.700062	0.16125	0.213647
halogenated	FC(F)(F)/C=C/C(F)(F)F	66711-86-2	0.0135328	0.0284294	0.0209168	0.245236	0.0950917	0.0843092
halogenated	F/C(=C\Cl)C(F)(F)F	111512-60-8	0.151706	0.102732	0.0990659	0.309886	0.093188	0.113851
halogenated	CC(Br)CBr	78-75-1	0.0704528	0.0611044		0.0771121	0.0508301
halogenated	CC(C)(C)Cl	507-20-0	0.0316425	0.207792		0.453311	0.14404
halogenated	FC(F)=C(F)C(F)(F)F	116-15-4	0.0902821	0.0367972	0.0418914	0.130893	0.16635	0.175845
halogenated	CCCCCCCCCl	111-85-3	0.0434693	0.0360468		0.0741806	0.043734
halogenated	CC(C)Cl	75-29-6	0.397851	0.00814337	0.0417048	0.725046	0.0929001	0.0720562
halogenated	C=CCCl	107-05-1	0.075227	0.0488317		0.13767	0.0114531
halogenated	ClCC(Cl)CCl	96-18-4	0.491709	0.0121971		0.412642	0.0482353
halogenated	CCCCCBr	110-53-2	0.146588	0.0138542		0.179543	0.00945843
halogenated	CCC(Br)CC	1809-10-5	0.226012	0.08342		0.243091	0.00239524
halogenated	FC(F)C(F)(F)C(F)(F)C(F)(F)C(F)(F)C(F)(F)C(F)(F)F	375-83-7	0.112681	0.0646898		0.0285989	0.0703045
halogenated	ClCCCCC(Cl)(Cl)Cl	2467-10-9	0.321741	0.0444969		0.939183	0.113008
halogenated	ClCCCCCCC(Cl)(Cl)Cl	3922-36-9	0.120751	0.0568026		0.76229	0.114931
halogenated	ClCCCCl	142-28-9	0.231937	0.0706574		0.10579	0.024408
halogenated	BrCCCBr	109-64-8	0.0327055	0.0084288		0.0272881	0.00662203
halogenated	CC(C)Br	75-26-3	0.344999	0.0331225		0.567767	0.0881951
halogenated	CC(C)CBr	78-77-3	0.164564	0.0620519		0.146686	0.0683404
halogenated	CCC(C)Cl	78-86-4	0.49975	0.0424923		0.656777	0.0383838
halogenated	CC(C)(C)Br	507-19-7	0.040933	0.141631		0.256084	0.123162
halogenated	ClCCCCCl	110-56-5	0.312169	0.0228977		0.135588	0.00274604
halogenated	ClCCCCCCl	628-76-2	0.296792	0.0041328		0.257701	0.0200933
halogenated	ClCCCCCCCl	2163-00-0	0.0910389	0.00184563		0.152361	0.0272153
halogenated	CCCCCI	628-17-1	0.10279	0.0288204		0.133172	0.0859147
halogenated	CCCCCCBr	111-25-1	0.0342364	0.032469		0.0525051	0.0270571
halogenated	CCCCCCl	543-59-9	0.0501744	0.00608468		0.0347072	0.00981982
halogenated	CCCCCCCCBr	111-83-1	0.0566428	0.0504186		0.0740992	0.0461655
halogenated	CCCCCCCCI	629-27-6	0.156341	0.0516896		0.169582	0.0906483
halogenated	CCCCCCCBr	629-04-9	0.0403033	0.0425383		0.0622047	0.0375739
halogenated	CCCCCCCCl	629-06-1	0.047138	0.0225532		0.0461843	0.0316689
halogenated	CC(C)I	75-30-9	0.367656	0.0489897		0.455882	0.0373451
halogenated	CCCI	107-08-4	0.0169886	0.0118638		0.0218579	0.0729125
halogenated	CCCCI	542-69-8	0.0821775	0.00876383		0.0994976	0.0766993
halogenated	FC(F)(F)C(F)(F)C(F)(F)C(F)(F)C(F)(F)C(F)(F)C(F)(F)C(F)(F)Br	423-55-2	0.23615	0.0510577		0.22042	0.00749916
halogenated	C=C(C)Cl	557-98-2	0.69152	0.0740253		1.16069	0.125139
halogenated	CC(C)CI	513-38-2	0.177302	0.0360111		0.167906	0.0384616
halogenated	BrCC(Br)CBr	96-11-7	0.151704	0.0767522		0.104318	0.016676
halogenated	C/C(Cl)=C/CCl	10075-38-4	0.759035	0.0889622		0.879556	0.12851
halogenated	CCC(C)I	513-48-4	0.381311	0.0713833		0.392763	0.0594556
halogenated	CCCCCF	592-50-7	0.0570863	0.029077		0.141482	0.0254947
halogenated	C=C(Cl)CCl	78-88-6	0.792335	0.080891		0.738295	0.125737
halogenated	CCC(Cl)Cl	78-99-9	0.567125	0.0639659		0.327519	0.0458921
halogenated	ClCCCBr	109-70-6	0.186948	0.0256386		0.0996376	0.0133337
halogenated	C=CC(F)(F)F	677-21-4	0.0156297	0.068272		0.407196	0.0389439
halogenated	ClCCCCCCCCCl	2162-99-4	0.131636	0.0320019		0.0517233	0.046466
halogenated	CCC(C)(C)Cl	594-36-5	0.146512	0.108409		0.434426	0.0677256
halogenated	CCC(Cl)CCl	616-21-7	0.315979	0.0200535		0.158778	0.0328618
halogenated	ClCCCCCCCCl	821-76-1	0.225759	0.0220786		0.143075	0.0394543
halogenated	Cl/C=C\CCl	10061-01-5	0.245868	0.10582		0.216182	0.0524557
halogenated	Cl/C=C/CCl	10061-02-6	0.513242	0.10404		0.542289	0.0517549
halogenated	ClC/C=C/CCl	110-57-6	0.67539	0.0282924		0.431048	0.051513
halogenated	CC(Cl)C(C)Cl	7581-97-7	0.191496	0.0880962		0.486329	0.0479538
halogenated	BrCCCCCCCBr	4549-31-9	0.330803	0.0524534		0.266528	0.0448992
halogenated	F/C(=C(/F)C(F)(C(F)(F)F)C(F)(F)F)C(F)(F)F	2070-70-4	0.35781	0.0271532	0.0202318	0.559765	0.102828	0.0849377
halogenated	FC(F)(F)C(Cl)CCl	338-75-0	0.397363	0.0105226		0.533788	0.0340053
halogenated	FC(F)=C(F)C(F)=C(F)F	685-63-2	0.104863	0.146427		0.240388	0.279418
halogenated	FC(F)C(F)(F)C(F)(F)C(F)(F)C(F)(F)C(F)(F)C(F)(F)C(F)(F)F	335-65-9	0.116557	0.0725257		0.04292	0.0636095
halogenated	FC(F)C(F)(F)C(F)(F)C(F)(F)C(F)(F)C(F)(F)C(F)(F)C(F)F	307-99-3	0.270718	0.0927478		0.0830278	0.146414
halogenated	F/C=C(\F)C(F)(F)F	5528-43-8	0.184614	0.099253		0.313492	0.0783212
halogenated	ClC(Cl)CC(Cl)(Cl)Cl	23153-23-3	0.0446336	0.0934128		0.174546	0.0739959
halogenated	C=C(Cl)C(F)(F)F	2730-62-3	0.0388872		0.036803	0.115813		0.141909
halogenated	C/C(F)=C\C(F)(F)F	791616-87-0	0.325405	0.14371		0.129112	0.179733
oxygenated	CC(C)=O	67-64-1	0.0692971	0.117031	0.148306	1.12622	0.0596612	0.0734822
oxygenated	CCOCC	60-29-7	0.0359935	0.0191728	0.0201502	0.0619494	0.044268	0.0507788
oxygenated	CCOC=O	109-94-4	0.0165922	0.0464063	0.0481867	0.277404	0.00795051	0.00369398
oxygenated	CCOC(C)=O	141-78-6	0.0436074	0.0458854	0.0477527	0.186591	0.034655	0.0341289
oxygenated	COCOC	109-87-5	0.386161	0.0745233	0.0763887	0.21862	0.0809943	0.0846543
oxygenated	CCCCOC(C)=O	123-86-4	0.0221236	0.00413902	0.00510483	0.0783941	0.0516064	0.0538962
oxygenated	COC(C)=O	79-20-9	0.223619	0.0791274	0.079828	0.800605	0.0445747	0.0368974
oxygenated	CCCCCC(C)=O	110-43-0	0.116022	0.0376335		0.0440801	0.0914309
oxygenated	C=COC(C)=O	108-05-4	0.0250963	0.0249227	0.0262235	0.13115	0.0585198	0.0586602
oxygenated	CCOC(=O)CC	105-37-3	0.0729617	0.0174793	0.017628	0.0735757	0.0427101	0.0436282
oxygenated	CCCOC(C)=O	109-60-4	0.0163436	0.0175634	0.0183379	0.0169223	0.0431799	0.0418364
oxygenated	CC=CC=O	4170-30-3	1.13929	0.147281	0.144862	1.25294	0.195609	0.198487
oxygenated	CCCC=O	123-72-8	0.125136	0.0804195		0.0730759	0.133072
oxygenated	CCCOCC	628-32-0	0.0861328	0.0348389	0.0223075	0.103089	0.0422869	0.0550458
oxygenated	CCCC(=O)OCC	105-54-4	0.165792	0.00413585	0.00249095	0.218729	0.0481821	0.0489205
oxygenated	CCC(=O)OC	554-12-1	0.124759	0.0350564	0.0304461	0.258855	0.0546366	0.0498314
oxygenated	CCCCCOC(C)=O	628-63-7	0.0651995	0.0183089	0.0204886	0.148698	0.0590704	0.0607959
oxygenated	CCCOC=O	110-74-7	0.0408681	0.0215723	0.00330123	0.04454	0.0229098	0.0210402
oxygenated	CCCC(=O)OC	623-42-7	0.0385948	0.00657469	0.00370363	0.0321	0.0532829	0.0569762
oxygenated	COC(C)(C)C	1634-04-4	0.226824	0.0557685	0.0510625	0.276671	0.0388767	0.0353317
oxygenated	CCC(C)(C)OC	994-05-8	0.212618	0.0129331		0.278495	0.00782373
oxygenated	CCCCC(=O)OCC	539-82-2	0.186348	0.0147438	0.0163309	0.26379	0.0550889	0.0572555
oxygenated	CCOCCOC(C)=O	111-15-9	0.342429	0.0500117	0.0507189	0.329002	0.100009	0.106484
oxygenated	CCOC	540-67-0	0.274046	0.0211458	0.0510322	0.250831	0.0263268	0.0802719
oxygenated	CC(C)COC(=O)C(C)C	97-85-8	0.503522	0.039586		0.556449	0.00656126
oxygenated	CCOC(C)(C)CC	919-94-8	0.237034	0.0118733		0.176931	0.00272198
oxygenated	C=COC	107-25-5	0.396838	0.079159		0.380364	0.0813808
oxygenated	CCC(C)=O	78-93-3	0.101936	0.030545		0.466496	0.0799251
oxygenated	CCCCOCCCC	142-96-1	0.181577	0.0561238		0.13053	0.0651701
oxygenated	CC(C)CCOC=O	110-45-2	0.0829391	0.00625048		0.212526	0.00924878
oxygenated	CC(=O)C(C)=O	431-03-8	0.424748	0.0314597		0.76544	0.127378
oxygenated	CC(C)OC(C)C	108-20-3	0.433544	0.0560938		0.423188	0.0433996
oxygenated	CC(=O)CC(C)C	108-10-1	0.129132	0.0268647		0.171686	0.0440419
oxygenated	CCCC(C)=O	107-87-9	0.0770721	0.00472374		0.124059	0.0819202
oxygenated	COC(C)OC	534-15-6	0.165418	0.0434393		0.166092	0.051617
oxygenated	CCCCOC	628-28-4	0.143187	0.0457007		0.126954	0.0533032
oxygenated	CC(=O)OCCC(C)C	123-92-2	0.163898	0.015444		0.237193	0.0282354
oxygenated	CCCCOC(=O)CC	590-01-2	0.137688	0.0152585	0.0213317	0.216801	0.0552154	0.0601996
oxygenated	COCCOC	110-71-4	1.02208	0.0939742		0.924597	0.105709
oxygenated	C=CC=O	107-02-8	0.111138	0.0862226		0.513804	0.171022
oxygenated	C=CC(C)=O	78-94-4	0.233462	0.016551		0.783837	0.117565
oxygenated	C=C(C)C(=O)OC	80-62-6	0.0659817	0.0882392		0.0594763	0.140478
oxygenated	CCC(=O)CC	96-22-0	0.065143	0.00791344		0.112306	0.0874615
oxygenated	CCCC(=O)CC	589-38-8	0.0186804	0.0262827		0.0824936	0.0907946
oxygenated	CCCC(=O)CCC	123-19-3	0.113085	0.0341264		0.20874	0.0881003
oxygenated	CCCCOC=O	592-84-7	0.0338783	0.0190922	0.020508	0.0721993	0.0348677	0.0350436
oxygenated	CC(C)CC=O	590-86-3	0.191523	0.0293657		0.257921	0.0682874
oxygenated	C=CC(=O)OCCCC	141-32-2	0.0589533	0.0394085		0.139061	0.0811528
oxygenated	C=CC(=O)OCC	140-88-5	0.0323896	0.0113865		0.0471274	0.0736146
oxygenated	CCCCOCCOC(C)=O	112-07-2	0.0505494	0.0566036		0.0555151	0.0940788
oxygenated	CCCOCCC	111-43-3	0.189817	0.0417011	0.0458011	0.17884	0.0515272	0.0531318
oxygenated	CCCCOCC	628-81-9	0.1171	0.0441379		0.0687425	0.0517096
oxygenated	CC(=O)OCC(C)C	110-19-0	0.157054	0.0451326	0.0449866	0.204982	0.00937628	0.00719534
oxygenated	CC(=O)OC(C)C	108-21-4	0.258761	0.0796548		0.236332	0.0128002
oxygenated	C=C(C)C(=O)OCCCC	97-88-1	0.300524	0.0850427		0.385455	0.117302
oxygenated	CCC=O	123-38-6	0.259954	0.0604823		0.149306	0.140339
oxygenated	CCCCCC(=O)OC	106-70-7	0.0283664	0.0282723	0.0336718	0.108662	0.0672686	0.0718515
oxygenated	CCCCOC(=O)CCC	109-21-7	0.197072	0.0215972	0.0275098	0.280189	0.054323	0.0603719
oxygenated	CC(=O)C(C)C	563-80-4	0.0716855	0.045661		0.0265803	0.0444959
oxygenated	CCCOC(=O)CC	106-36-5	0.114348	0.00359992	0.00610308	0.1716	0.0476856	0.0536888
oxygenated	COCCOC(C)=O	110-49-6	0.897196	0.0418875		0.97391	0.0992103
oxygenated	CC(C)C=O	78-84-2	0.31071	0.0171374		0.223228	0.0680694
oxygenated	C=CC(=O)OC	96-33-3	0.274746	0.0013961		0.53113	0.0822708
oxygenated	CCOCCOCCOCC	112-36-7	0.0792242	0.101866		0.290006	0.116204
oxygenated	CC(=O)C=C(C)C	141-79-7	0.2531	0.133358		0.0986187	0.187171
oxygenated	CC(=O)OCCOC(C)=O	111-55-7	0.899276	0.0091986		0.719773	0.0987705
oxygenated	CCCCOCC(C)C	17071-47-5	0.39076	0.0270541		0.34468	0.0346259
oxygenated	CC(C)COCC(C)C	628-55-7	0.420034	0.00725281		0.375949	0.00226396
oxygenated	C=CCOC(C)=O	591-87-7	0.190986	0.0190204		0.208285	0.0807234
oxygenated	CCCOC(=O)CCC	105-66-8	0.190838	0.0169155	0.0136213	0.265024	0.0584938	0.0528731
oxygenated	CCCCC(C)=O	591-78-6	0.12508	0.0229375		0.0364987	0.087363
oxygenated	CCOC(=O)CC(C)C	108-64-5	0.318314	0.0241874		0.378107	0.01903
oxygenated	COCCOCCOCCOC	112-49-2	0.585486	0.132371		1.02322	0.147291
oxygenated	CCC(C)C(C)=O	565-61-7	0.086096	0.0099687		0.133646	0.0597673
oxygenated	CC(=O)C(C)(C)C	75-97-8	0.230346	0.0933735	0.0894062	0.191788	0.010977	0.0232576
oxygenated	CC(C)C(=O)C(C)C	565-80-0	0.40178	0.0390305		0.464243	0.0236167
oxygenated	CCOC(=O)CC(C)=O	141-97-9	0.211896	0.00733431		0.13702	0.113092
oxygenated	CC(=O)OC(C)OC(C)=O	542-10-9	0.592479	0.0801379		0.158403	0.0453817
oxygenated	CCCCC=O	110-62-3	0.0165954	0.0805827		0.134229	0.119408
oxygenated	CCCCCC=O	66-25-1	0.0476693	0.108195		0.173406	0.13791
oxygenated	CCCCCCC=O	111-71-7	0.0581845	0.112121		0.231721	0.13685
oxygenated	CCCCCCCC=O	124-13-0	0.0820151	0.106631		0.296087	0.12821
oxygenated	CC(=O)CC(C)=O	123-54-6	0.234357	0.0101026		0.30194	0.138477
oxygenated	CCCOC	557-17-5	0.210448	0.0426212		0.142747	0.0484347
oxygenated	COC(C)C	598-53-8	0.168432	0.010158		0.0846277	0.00825219
oxygenated	COCCOCCOC	111-96-6	1.26094	0.120508		1.19815	0.133455
oxygenated	CCCCCCOC(C)=O	142-92-7	0.0793116	0.0329928	0.0330801	0.182392	0.0681003	0.0656196
oxygenated	CCCCC(=O)OC	624-24-8	0.0456457	0.0118888	0.0546887	0.0564804	0.0594937	0.0932278
oxygenated	COCCC(=O)OC	3852-09-3	1.07764	0.0536065		0.997228	0.109676
oxygenated	COC(C)(C)OC	77-76-9	0.0442169	0.00222717		0.0616549	0.0131424
oxygenated	CC(C)COC=O	542-55-2	0.0938833	0.0338003		0.171842	0.0144633
oxygenated	CCCCCCC(C)=O	111-13-7	0.0960838	0.0419928		0.116799	0.0889655
oxygenated	C=C(C)OC(C)=O	108-22-5	0.0495819	0.0664697		0.0381202	0.121846
oxygenated	C=COC(=O)CC	105-38-4	0.126432	0.00760129		0.11231	0.0702648
oxygenated	CCOCOCC	462-95-3	0.246086	0.0622028		0.273909	0.0716037
oxygenated	CCOC(C)OCC	105-57-7	0.383111	0.0350128		0.365698	0.0466569
oxygenated	CCCCC(=O)CC	106-35-4	0.0366273	0.0413901		0.127415	0.0949882
oxygenated	CC(=O)OC(C)(C)C	540-88-5	0.447637	0.108697		0.457301	0.0469484
oxygenated	CC(C)(C)OC(C)(C)C	6163-66-2	0.471169	0.0863489		0.41917	0.0737168
oxygenated	CCOC(OCC)OCC	122-51-0	0.482918	0.0661226		0.432325	0.0784174
oxygenated	CCOC(=O)CC(=O)OCC	105-53-3	0.120914	0.00138976		0.0844598	0.0848782
oxygenated	CCOC(=O)CCC(=O)OCC	123-25-1	0.226482	0.0255414		0.139788	0.0905876
oxygenated	COC(=O)CCCC(=O)OC	1119-40-0	0.317165	0.0287752		0.697836	0.114324
oxygenated	CCOC(=O)/C=C\C(=O)OCC	141-05-9	0.104101	0.0496352		0.0525464	0.0791354
oxygenated	COC(=O)CCCCC(=O)OC	627-93-0	1.19319	0.0438964		0.611624	0.109755
oxygenated	CCOCCOCC	629-14-1	0.0342646	0.0833452		0.0904714	0.0957724
oxygenated	CC(=O)CCC(C)C	110-12-3	0.0270653	0.0258744		0.133481	0.0822754
oxygenated	C=COCC	109-92-2	0.194108	0.0719331		0.204929	0.0778452
oxygenated	C=COCCCC	111-34-2	0.0565792	0.0844223		0.099137	0.0919069
oxygenated	CCC(C)OC(C)=O	105-46-4	0.284533	0.0396669		0.323457	0.0143374
oxygenated	CCOC(C)(C)C	637-92-3	0.234422	0.0581289		0.213908	0.0414399
oxygenated	COCOCOC	628-90-0	0.449223	0.126179		0.437642	0.135855
oxygenated	COC(=O)CCC(=O)OC	106-65-0	1.70747	0.0306009		0.842775	0.114279
oxygenated	COC(=O)/C=C\C(=O)OC	624-48-6	1.47235	0.0494433		1.83965	0.143391
oxygenated	COC(=O)CC(C)=O	105-45-3	0.588671	0.00401951		0.659417	0.127635
oxygenated	COC(=O)CC(=O)OC	108-59-8	0.742587	0.0212011		1.74606	0.101918
oxygenated	CCCCCOC=O	638-49-3	0.0675243	0.0342837	0.034335	0.109932	0.0448536	0.0435358
oxygenated	COC(=O)C(C)C	547-63-7	0.144369	0.0583231		0.123936	0.0127413
oxygenated	CCCCCC(=O)OCC	123-66-0	0.226389	0.0257333	0.0295032	0.313753	0.059531	0.0622631
oxygenated	CCCCOC(C)(C)C	1000-63-1	0.324868	0.010863		0.254097	0.00170279
oxygenated	CCOCCC(=O)OCC	763-69-9	0.154081	0.0444097		0.172211	0.0881965
oxygenated	CCOC(=O)C(C)C	97-62-1	0.304107	0.0437788		0.343512	0.0102573
oxygenated	COC(=O)CC(C)C	556-24-1	0.161773	0.0275921		0.206626	0.0253966
oxygenated	CCCOC(=O)C(C)C	644-49-5	0.330058	0.0224761		0.389653	0.0221251
oxygenated	CCCOC(=O)CC(C)C	557-00-6	0.333123	0.00440091		0.402835	0.0334791
oxygenated	CCC(=O)OCCC(C)C	105-68-0	0.230455	0.00556769		0.307268	0.0295989
oxygenated	CCCOC(=O)C(=O)OCCC	615-98-5	0.0590781	0.00764977		0.337085	0.0748042
oxygenated	C=C(C)C(C)=O	814-78-8	0.107052	0.106769		0.0992569	0.17628
oxygenated	C=CCOC=O	1838-59-1	0.124341	0.0269463		0.141271	0.0520988
oxygenated	CCCCCCC(=O)OC	106-73-0	0.0741742	0.0374739	0.0450596	0.176765	0.0722275	0.0770483
oxygenated	C=CCCC(C)=O	109-49-9	0.16443	0.0565102		0.131772	0.121007
oxygenated	C=C(C)C(=O)OCC	97-63-2	0.294662	0.0818883		0.33988	0.126744
oxygenated	C=C(C)C(=O)OC(C)(C)C	585-07-9	0.609074	0.0336312		0.649194	0.0523293
oxygenated	CCOCCOCCOC(C)=O	112-15-2	0.253873	0.0852802		0.428012	0.123233
oxygenated	CCCCCC(=O)CC	106-68-3	0.116577	0.0536415		0.26989	0.0996102
oxygenated	CCOC(=O)C(C)CC	7452-79-1	0.324201	0.0107072		0.383131	0.0334086
oxygenated	C=C(C)C=O	78-85-3	0.181719	0.17079		0.190707	0.21431
oxygenated	CCOC(=O)C(C)C(=O)OCC	609-08-5	0.392328	0.0204075		0.449852	0.0562128
oxygenated	CC(C)OC(C)(C)C	17348-59-3	0.451635	0.0738662		0.419122	0.0631523
oxygenated	CCCCCOC(=O)CC	624-54-4	0.21891	0.0243278		0.302537	0.0570026
oxygenated	COCC(C)OC(C)=O	108-65-6	0.060879	0.0116153		0.096416	0.0638002
oxygenated	CC(C)COC(C)(C)C	33021-02-2	0.508691	0.0500105		0.487797	0.040366
oxygenated	CCCCC(C=O)CC	123-05-7	0.258303	0.0829588		0.468773	0.105911
oxygenated	C/C=C/C=O	123-73-9	1.13291	0.14033		1.24496	0.188959
oxygenated	CCCCCOC	628-80-8	0.126898	0.0639947		0.216956	0.0712444
oxygenated	CCCC(C)CC=O	19269-28-4	0.107517	0.0747682		0.310454	0.101549
oxygenated	CC(C)C(C)CC=O	19353-21-0	0.0120353	0.0600547		0.2168	0.0884993
oxygenated	CCOC(=O)C(C)(C)C	3938-95-2	0.511832	0.0826581		0.548174	0.0324089
oxygenated	CCCCCCOC=O	629-33-4	0.0195404	0.0412092	0.0488438	0.215841	0.0491245	0.0546113
oxygenated	CC(C)OC(=O)C(=O)OC(C)C	615-81-6	0.462102	0.0721763		0.660142	0.00388297
oxygenated	CCCOC(C)(C)C	29072-93-3	0.32921	0.028568		0.283006	0.0187176
oxygenated	CCC(C)OC(C)CC	6863-58-7	0.459718	0.00740574		0.424455	0.0150122
oxygenated	CCCCCCCOC=O	112-23-2	0.0441308	0.0485788	0.0624603	0.281628	0.0560159	0.0659786
oxygenated	C=CC(=O)OC(C)CC	2998-08-5	0.368752	0.0105599		0.42126	0.0552254
oxygenated	CCC=C(C)C=O	623-36-9	1.6806	0.192988		1.04549	0.217446
oxygenated	CCOC(=O)CCC(C)=O	539-88-8	0.844839	0.0286487		0.198121	0.115709
oxygenated	COCOCOCOC	13353-03-2	0.452936	0.136279		0.915461	0.148059
oxygenated	COCOCOCOCOC	13352-75-5	0.499698	0.149826		1.26688	0.162879

## Sheet: PCP-SAFT_Parameters_Vector-GC
Isomeric SMILES	CAS	m	sigma	epsilon	mu
CCCCBr	109-65-9	2.583	3.824	290.255	1.936
CC(C)CCl	513-36-0	1.961	4.044	314.982	1.956
CCCCCl	109-69-3	2.118	3.999	304.642	1.956
CC(Cl)CCl	78-87-5	2.041	4.037	331.879	0.221
FC(F)(F)C(F)(F)C(F)(F)C(F)(F)C(F)(F)F	678-26-2	4.235	3.651	169.541	0.146
FC(F)(F)C(F)(F)C(F)(F)C(F)(F)C(F)(F)C(F)(F)C(F)(F)F	335-57-9	5.224	3.78	175.835	0.371
CCCCl	540-54-5	1.662	4.028	322.654	1.956
FC(F)(F)C(F)(Cl)C(Cl)(Cl)C(F)(F)F	335-44-4	3.245	4.119	254.781	0.26
FC(F)(F)C(F)(F)C(F)(F)C(F)(F)C(F)(F)C(F)(F)F	355-42-0	4.729	3.723	173.017	0.052
CCCBr	106-94-5	2.127	3.81	301.244	1.936
FC(F)(F)C(F)(F)C(F)(F)F	76-19-7	3.245	3.421	159.407	0.179
CC(F)(F)C(F)(F)F	1814-88-6	2.482	3.597	181.111	2.149
CCCCCCCl	544-10-5	3.03	3.967	284.884	1.956
CCCCCCI	638-45-9	3.642	3.871	286.383	1.903
FC(F)(F)C(F)(F)C(F)(F)C(F)(F)F	355-25-9	3.74	3.555	165.144	0.047
FC(F)(F)C(F)(F)C(Cl)Cl	422-56-0	4.42	3.317	194.283	1.753
FC(F)(F)C(F)(F)C(F)(F)C(F)(F)C(F)(F)C(F)(F)C(F)(F)C(F)(F)F	307-34-6	5.719	3.826	178.166	0
FC(C(F)(F)F)C(F)(F)F	431-89-0	3.751	3.217	159.286	2.065
FC(Cl)C(F)(F)C(F)(F)Cl	507-55-1	4.42	3.317	194.283	1.737
FC(F)(F)C(F)(Cl)C(F)(F)Cl	661-97-2	2.915	3.871	225.274	0.131
FC(F)(F)C(F)(F)C(F)(C(F)(F)F)C(F)(F)F	594-91-2	4.381	3.481	168.783	0.206
FC(F)(F)C(F)(C(F)(F)F)C(F)(C(F)(F)F)C(F)(F)F	354-96-1	5.022	3.423	171.493	0.06
FC(F)(F)CC(F)(F)F	690-39-1	3.206	3.333	164.038	2.475
FC(F)C(F)C(F)(F)F	431-63-0	5.255	2.814	152.114	0.225
FCC(F)(F)C(F)F	679-86-7	4.133	2.958	176.026	2.039
FCC(F)(F)C(F)(F)C(F)(F)F	662-35-1	3.123	3.657	200.391	2.35
CC(F)(F)CC(F)(F)F	406-58-6	2.938	3.646	190.099	4.112
FC(F)CC(F)(F)F	460-73-1	4.711	2.867	154.52	1.906
C=C(F)C(F)(F)F	754-12-1	3.1	3.25	164.271	2.295
F/C=C/C(F)(F)F	29118-24-9	3.02	3.365	174.912	0.291
FC(F)(F)/C=C/Cl	102687-65-0	2.855	3.613	209.432	0.365
F/C=C\C(F)(F)F	29118-25-0	3.02	3.365	174.912	3.579
FC(F)(F)/C=C\C(F)(F)F	692-49-9	3.878	3.326	170.526	3.577
FC(F)(F)/C=C/C(F)(F)F	66711-86-2	3.878	3.326	170.526	0
F/C(=C\Cl)C(F)(F)F	111512-60-8	3.647	3.382	183.617	1.918
CC(Br)CBr	78-75-1	2.971	3.715	298.337	0.419
CC(C)(C)Cl	507-20-0	1.431	4.412	353.083	1.956
FC(F)=C(F)C(F)(F)F	116-15-4	4.764	2.878	136.643	0.253
CCCCCCCCCl	111-85-3	3.942	3.95	274.27	1.956
CC(C)Cl	75-29-6	2.059	3.828	258.135	1.956
C=CCCl	107-05-1	1.527	4.088	337.678	1.956
ClCC(Cl)CCl	96-18-4	2.023	4.23	406.954	3.13
CCCCCBr	110-53-2	3.039	3.834	282.565	1.936
CCC(Br)CC	1809-10-5	3.436	3.729	248.538	1.936
FC(F)C(F)(F)C(F)(F)C(F)(F)C(F)(F)C(F)(F)C(F)(F)F	375-83-7	6.729	3.442	166.534	2.234
ClCCCCC(Cl)(Cl)Cl	2467-10-9	2.842	4.359	362.798	0.722
ClCCCCCCC(Cl)(Cl)Cl	3922-36-9	3.754	4.255	332.721	2.996
ClCCCCl	142-28-9	1.644	4.264	414.941	2.228
BrCCCBr	109-64-8	2.573	3.837	346.204	2.242
CC(C)Br	75-26-3	2.524	3.668	251.981	1.936
CC(C)CBr	78-77-3	2.426	3.852	297.681	1.936
CCC(C)Cl	78-86-4	2.515	3.84	254.667	1.956
CC(C)(C)Br	507-19-7	1.896	4.112	321.611	1.936
ClCCCCCl	110-56-5	2.1	4.188	376.726	0.528
ClCCCCCCl	628-76-2	2.556	4.138	352.15	2.247
ClCCCCCCCl	2163-00-0	3.012	4.102	335.017	3.389
CCCCCI	628-17-1	3.186	3.868	293.164	1.903
CCCCCCBr	111-25-1	3.495	3.842	276.881	1.936
CCCCCCl	543-59-9	2.574	3.98	293.013	1.956
CCCCCCCCBr	111-83-1	4.407	3.852	269.043	1.936
CCCCCCCCI	629-27-6	4.554	3.875	276.895	1.903
CCCCCCCBr	629-04-9	3.951	3.847	272.51	1.936
CCCCCCCCl	629-06-1	3.486	3.957	278.883	1.956
CC(C)I	75-30-9	2.671	3.721	266.308	1.903
CCCI	107-08-4	2.274	3.86	314.886	1.903
CCCCI	542-69-8	2.73	3.865	302.21	1.903
FC(F)(F)C(F)(F)C(F)(F)C(F)(F)C(F)(F)C(F)(F)C(F)(F)C(F)(F)Br	423-55-2	6.019	3.87	198.228	0.278
C=C(C)Cl	557-98-2	2.172	3.717	235.353	1.956
CC(C)CI	513-38-2	2.573	3.893	309.942	1.903
BrCC(Br)CBr	96-11-7	3.418	3.749	332.573	2.831
C/C(Cl)=C/CCl	10075-38-4	2.96	3.77	274.621	2.193
CCC(C)I	513-48-4	3.127	3.747	262.327	1.903
CCCCCF	592-50-7	2.739	3.736	249.91	2.071
C=C(Cl)CCl	78-88-6	2.154	3.926	305.039	0.047
CCC(Cl)Cl	78-99-9	3.618	3.347	221.009	2.27
ClCCCBr	109-70-6	2.109	4.014	372.993	2.236
C=CC(F)(F)F	677-21-4	2.308	3.512	189.564	2.302
ClCCCCCCCCCl	2162-99-4	3.924	4.055	312.7	0
CCC(C)(C)Cl	594-36-5	1.887	4.297	325.52	1.956
CCC(Cl)CCl	616-21-7	2.497	4.011	314.916	3.032
ClCCCCCCCCl	821-76-1	3.468	4.076	322.391	2.245
Cl/C=C\CCl	10061-01-5	2.074	4.062	325.963	2.16
Cl/C=C/CCl	10061-02-6	2.074	4.062	325.963	2.259
ClC/C=C/CCl	110-57-6	2.315	4.029	353.058	0
CC(Cl)C(C)Cl	7581-97-7	2.894	3.872	270.076	3.034
BrCCCCCCCBr	4549-31-9	4.398	3.859	301.739	2.253
F/C(=C(/F)C(F)(C(F)(F)F)C(F)(F)F)C(F)(F)F	2070-70-4	6.597	3.171	155.637	0.19
FC(F)(F)C(Cl)CCl	338-75-0	2.804	3.757	265.723	1.497
FC(F)=C(F)C(F)=C(F)F	685-63-2	6.778	2.712	130.571	0
FC(F)C(F)(F)C(F)(F)C(F)(F)C(F)(F)C(F)(F)C(F)(F)C(F)(F)F	335-65-9	7.223	3.511	169.016	2.067
FC(F)C(F)(F)C(F)(F)C(F)(F)C(F)(F)C(F)(F)C(F)(F)C(F)F	307-99-3	8.728	3.269	163.021	0.62
F/C=C(\F)C(F)(F)F	5528-43-8	3.812	3.171	157.386	2.023
ClC(Cl)CC(Cl)(Cl)Cl	23153-23-3	3.886	3.773	277.016	1.245
C=C(Cl)C(F)(F)F	2730-62-3	2.935	3.501	197.252	2.313
C/C(F)=C\C(F)(F)F	791616-87-0	3.906	3.255	170.274	0.57
CC(C)=O	67-64-1	2.14	3.454	261.809	2.983
CCOCC	60-29-7	2.898	3.556	222.15	0.378
CCOC=O	109-94-4	2.8	3.284	235.267	2.618
CCOC(C)=O	141-78-6	3.373	3.297	229.077	2.618
COCOC	109-87-5	3.204	3.319	211.99	0.042
CCCCOC(C)=O	123-86-4	4.285	3.441	231.191	2.623
COC(C)=O	79-20-9	2.917	3.182	227.524	2.608
CCCCCC(C)=O	110-43-0	3.964	3.667	251.318	2.983
C=COC(C)=O	108-05-4	3.238	3.302	232.258	2.62
CCOC(=O)CC	105-37-3	3.829	3.379	230.26	2.618
CCCOC(C)=O	109-60-4	3.829	3.379	230.26	2.61
CC=CC=O	4170-30-3	2.936	3.492	243.653	2.983
CCCC=O	123-72-8	2.721	3.609	253.266	2.983
CCCOCC	628-32-0	3.354	3.605	224.442	0.386
CCCC(=O)OCC	105-54-4	4.285	3.441	231.191	2.618
CCC(=O)OC	554-12-1	3.373	3.297	229.077	2.608
CCCCCOC(C)=O	628-63-7	4.741	3.489	231.943	2.618
CCCOC=O	110-74-7	3.256	3.382	235.791	2.618
CCCC(=O)OC	623-42-7	3.829	3.379	230.26	2.608
COC(C)(C)C	1634-04-4	2.54	3.837	250.023	0.36
CCC(C)(C)OC	994-05-8	2.996	3.845	248.346	0.359
CCCCC(=O)OCC	539-82-2	4.741	3.489	231.943	2.609
CCOCCOC(C)=O	111-15-9	5.047	3.341	224.9	2.517
CCOC	540-67-0	2.442	3.487	219.001	0.379
CC(C)COC(=O)C(C)C	97-85-8	4.883	3.541	236.23	2.618
CCOC(C)(C)CC	919-94-8	3.452	3.851	247.113	0.358
C=COC	107-25-5	2.307	3.503	222.876	0.36
CCC(C)=O	78-93-3	2.596	3.538	257.804	2.983
CCCCOCCCC	142-96-1	4.722	3.692	228.663	0.386
CC(C)CCOC=O	110-45-2	4.011	3.513	238.881	2.618
CC(=O)C(C)=O	431-03-8	3.056	3.335	274.587	0
CC(C)OC(C)C	108-20-3	3.496	3.668	230.733	0.372
CC(=O)CC(C)C	108-10-1	3.351	3.65	256.543	2.983
CCCC(C)=O	107-87-9	3.052	3.595	254.996	2.983
COC(C)OC	534-15-6	3.503	3.404	217.14	0.605
CCCCOC	628-28-4	3.354	3.605	224.442	0.387
CC(=O)OCCC(C)C	123-92-2	4.584	3.495	233.875	2.618
CCCCOC(=O)CC	590-01-2	4.741	3.489	231.943	2.618
COCCOC	110-71-4	3.66	3.401	215.357	0
C=CC=O	107-02-8	2.13	3.568	262.687	2.983
C=CC(C)=O	78-94-4	2.461	3.557	263.566	2.983
C=C(C)C(=O)OC	80-62-6	4.15	3.31	218.219	2.608
CCC(=O)CC	96-22-0	3.052	3.595	254.996	2.983
CCCC(=O)CC	589-38-8	3.508	3.637	252.918	2.983
CCCC(=O)CCC	123-19-3	3.964	3.667	251.318	2.983
CCCCOC=O	592-84-7	3.712	3.453	236.187	2.609
CC(C)CC=O	590-86-3	3.02	3.668	255.153	2.983
C=CC(=O)OCCCC	141-32-2	4.606	3.498	234.264	2.618
C=CC(=O)OCC	140-88-5	3.694	3.386	233.092	2.608
CCCCOCCOC(C)=O	112-07-2	5.959	3.437	227.059	2.251
CCCOCCC	111-43-3	3.81	3.642	226.186	0.386
CCCCOCC	628-81-9	3.81	3.642	226.186	0.378
CC(=O)OCC(C)C	110-19-0	4.128	3.445	233.307	2.618
CC(=O)OC(C)C	108-21-4	3.672	3.381	232.599	2.619
C=C(C)C(=O)OCCCC	97-88-1	5.518	3.472	223.374	2.61
CCC=O	123-38-6	2.265	3.547	256.136	2.983
CCCCCC(=O)OC	106-70-7	4.741	3.489	231.943	2.608
CCCCOC(=O)CCC	109-21-7	5.197	3.528	232.563	2.618
CC(=O)C(C)C	563-80-4	2.895	3.609	259.305	2.983
CCCOC(=O)CC	106-36-5	4.285	3.441	231.191	2.618
COCCOC(C)=O	110-49-6	4.591	3.276	223.498	2.714
CC(C)C=O	78-84-2	2.564	3.625	258.025	2.983
C=CC(=O)OC	96-33-3	3.238	3.302	232.258	2.608
CCOCCOCCOCC	112-36-7	6.247	3.488	219.113	0.436
CC(=O)C=C(C)C	141-79-7	4.179	3.459	229.251	2.983
CC(=O)OCCOC(C)=O	111-55-7	5.522	3.187	228.894	3.447
CCCCOCC(C)C	17071-47-5	4.565	3.704	230.489	0.386
CC(C)COCC(C)C	628-55-7	4.408	3.716	232.446	0.386
C=CCOC(C)=O	591-87-7	3.694	3.386	233.092	2.607
CCCOC(=O)CCC	105-66-8	4.741	3.489	231.943	2.618
CCCCC(C)=O	591-78-6	3.508	3.637	252.918	2.983
CCOC(=O)CC(C)C	108-64-5	4.584	3.495	233.875	2.618
COCCOCCOCCOC	112-49-2	7.009	3.413	215.895	0.505
CCC(C)C(C)=O	565-61-7	3.351	3.65	256.543	2.983
CC(=O)C(C)(C)C	75-97-8	2.694	3.861	285.641	2.983
CC(C)C(=O)C(C)C	565-80-0	3.65	3.694	257.836	2.983
CCOC(=O)CC(C)=O	141-97-9	4.745	3.315	244.582	3.659
CC(=O)OC(C)OC(C)=O	542-10-9	5.365	3.183	230.455	5.203
CCCCC=O	110-62-3	3.177	3.652	251.219	2.983
CCCCCC=O	66-25-1	3.633	3.684	249.687	2.983
CCCCCCC=O	111-71-7	4.089	3.708	248.496	2.983
CCCCCCCC=O	124-13-0	4.545	3.727	247.544	2.983
CC(=O)CC(C)=O	123-54-6	3.512	3.417	269.968	1.185
CCCOC	557-17-5	2.898	3.556	222.15	0.387
COC(C)C	598-53-8	2.741	3.569	224.818	0.377
COCCOCCOC	111-96-6	5.335	3.409	215.711	0.384
CCCCCCOC(C)=O	142-92-7	5.197	3.528	232.563	2.618
CCCCC(=O)OC	624-24-8	4.285	3.441	231.191	2.608
COCCC(=O)OC	3852-09-3	4.591	3.276	223.498	2.416
COC(C)(C)OC	77-76-9	3.302	3.624	236.06	0.033
CC(C)COC=O	542-55-2	3.555	3.459	238.864	2.61
CCCCCCC(C)=O	111-13-7	4.42	3.692	250.048	2.983
C=C(C)OC(C)=O	108-22-5	4.15	3.31	218.219	2.616
C=COC(=O)CC	105-38-4	3.694	3.386	233.092	2.62
CCOCOCC	462-95-3	4.116	3.462	217.978	0.532
CCOC(C)OCC	105-57-7	4.415	3.516	221.658	0.608
CCCCC(=O)CC	106-35-4	3.964	3.667	251.318	2.983
CC(=O)OC(C)(C)C	540-88-5	3.471	3.592	251.495	2.645
CC(C)(C)OC(C)(C)C	6163-66-2	3.094	4.081	272.885	0.313
CCOC(OCC)OCC	122-51-0	5.634	3.455	218.716	0.723
CCOC(=O)CC(=O)OCC	105-53-3	5.978	3.252	229.666	4.211
CCOC(=O)CCC(=O)OCC	123-25-1	6.434	3.306	230.328	0.005
COC(=O)CCCC(=O)OC	1119-40-0	5.978	3.252	229.666	4.619
CCOC(=O)/C=C\C(=O)OCC	141-05-9	6.649	3.256	226.825	4.588
COC(=O)CCCCC(=O)OC	627-93-0	6.434	3.306	230.328	2.952
CCOCCOCC	629-14-1	4.572	3.51	220.075	0.425
CC(=O)CCC(C)C	110-12-3	3.807	3.68	254.443	2.983
C=COCC	109-92-2	2.763	3.573	225.539	0.382
C=COCCCC	111-34-2	3.675	3.657	228.882	0.358
CCC(C)OC(C)=O	105-46-4	4.128	3.445	233.307	2.62
CCOC(C)(C)C	637-92-3	2.996	3.845	248.346	0.359
COCOCOC	628-90-0	4.422	3.291	210.905	0.835
COC(=O)CCC(=O)OC	106-65-0	5.522	3.187	228.894	0
COC(=O)/C=C\C(=O)OC	624-48-6	5.737	3.129	224.888	4.011
COC(=O)CC(C)=O	105-45-3	4.289	3.241	245.175	3.658
COC(=O)CC(=O)OC	108-59-8	5.066	3.106	227.984	4.232
CCCCCOC=O	638-49-3	4.169	3.506	236.495	2.618
COC(=O)C(C)C	547-63-7	3.672	3.381	232.599	2.608
CCCCCC(=O)OCC	123-66-0	5.197	3.528	232.563	2.618
CCCCOC(C)(C)C	1000-63-1	3.908	3.856	246.167	0.359
CCOCCC(=O)OCC	763-69-9	5.503	3.393	226.069	2.793
CCOC(=O)C(C)C	97-62-1	4.128	3.445	233.307	2.609
COC(=O)CC(C)C	556-24-1	4.128	3.445	233.307	2.608
CCCOC(=O)C(C)C	644-49-5	4.584	3.495	233.875	2.61
CCCOC(=O)CC(C)C	557-00-6	5.04	3.534	234.339	2.618
CCC(=O)OCCC(C)C	105-68-0	5.04	3.534	234.339	2.618
CCCOC(=O)C(=O)OCCC	615-98-5	6.434	3.306	230.328	0.017
C=C(C)C(C)=O	814-78-8	3.373	3.5	237.829	2.983
C=CCOC=O	1838-59-1	3.121	3.391	239.382	2.607
CCCCCCC(=O)OC	106-73-0	5.197	3.528	232.563	2.608
C=CCCC(C)=O	109-49-9	3.373	3.653	256.926	2.983
C=C(C)C(=O)OCC	97-63-2	4.606	3.377	220.277	2.618
C=C(C)C(=O)OC(C)(C)C	585-07-9	4.704	3.588	237.002	2.646
CCOCCOCCOC(C)=O	112-15-2	6.721	3.362	222.803	1.943
CCCCCC(=O)CC	106-68-3	4.42	3.692	250.048	2.983
CCOC(=O)C(C)CC	7452-79-1	4.584	3.495	233.875	2.618
C=C(C)C=O	78-85-3	3.042	3.502	234.412	2.983
CCOC(=O)C(C)C(=O)OCC	609-08-5	6.277	3.305	231.698	4.032
CC(C)OC(C)(C)C	17348-59-3	3.295	3.873	250.523	0.356
CCCCCOC(=O)CC	624-54-4	5.197	3.528	232.563	2.618
COCC(C)OC(C)=O	108-65-6	4.89	3.341	226.484	2.672
CC(C)COC(C)(C)C	33021-02-2	3.751	3.875	249.123	0.359
CCCCC(C=O)CC	123-05-7	4.388	3.74	250.12	2.983
C/C=C/C=O	123-73-9	2.936	3.492	243.653	2.983
CCCCCOC	628-80-8	3.81	3.642	226.186	0.378
CCCC(C)CC=O	19269-28-4	3.932	3.722	251.409	2.983
CC(C)C(C)CC=O	19353-21-0	3.775	3.737	254.564	2.983
CCOC(=O)C(C)(C)C	3938-95-2	3.927	3.629	250.045	2.619
CCCCCCOC=O	629-33-4	4.625	3.548	236.743	2.609
CC(C)OC(=O)C(=O)OC(C)C	615-81-6	6.12	3.305	233.139	0
CCCOC(C)(C)C	29072-93-3	3.452	3.851	247.113	0.359
CCC(C)OC(C)CC	6863-58-7	4.408	3.716	232.446	0.373
CCCCCCCOC=O	112-23-2	5.081	3.581	236.947	2.623
C=CC(=O)OC(C)CC	2998-08-5	4.449	3.504	236.336	2.62
CCC=C(C)C=O	623-36-9	4.304	3.508	227.211	2.983
CCOC(=O)CCC(C)=O	539-88-8	5.201	3.374	244.094	3.036
COCOCOCOC	13353-03-2	5.641	3.275	210.289	1.048
COCOCOCOCOC	13352-75-5	6.859	3.264	209.891	0.599

## Sheet: PCP-SAFT_Parameters_muzero
Isomeric SMILES	CAS	m	sigma	epsilon	mu
CCCCBr	109-65-9	2.861	3.678	276.295	0
CC(C)CCl	513-36-0	2.128	3.949	302.846	0
CCCCCl	109-69-3	2.285	3.912	294.099	0
CC(Cl)CCl	78-87-5	1.952	4.006	350.057	0
FC(F)(F)C(F)(F)C(F)(F)C(F)(F)C(F)(F)F	678-26-2	4.357	3.614	169.44	0
FC(F)(F)C(F)(F)C(F)(F)C(F)(F)C(F)(F)C(F)(F)C(F)(F)F	335-57-9	5.336	3.71	175.076	0
CCCCl	540-54-5	1.829	3.918	307.832	0
FC(F)(F)C(F)(Cl)C(Cl)(Cl)C(F)(F)F	335-44-4	4.522	3.704	211.283	0
FC(F)(F)C(F)(F)C(F)(F)C(F)(F)C(F)(F)C(F)(F)F	355-42-0	4.846	3.667	172.542	0
CCCBr	106-94-5	2.405	3.635	283.364	0
FC(F)(F)C(F)(F)C(F)(F)F	76-19-7	3.378	3.452	160.537	0
CC(F)(F)C(F)(F)F	1814-88-6	2.546	3.589	181.021	0
CCCCCCCl	544-10-5	3.198	3.906	278.384	0
CCCCCCI	638-45-9	3.606	3.954	288.46	0
FC(F)(F)C(F)(F)C(F)(F)C(F)(F)F	355-25-9	3.868	3.545	165.552	0
FC(F)(F)C(F)(F)C(Cl)Cl	422-56-0	2.971	3.741	245.614	0
FC(F)(F)C(F)(F)C(F)(F)C(F)(F)C(F)(F)C(F)(F)C(F)(F)C(F)(F)F	307-34-6	5.825	3.744	177.184	0
FC(C(F)(F)F)C(F)(F)F	431-89-0	3.249	3.409	174.949	0
FC(Cl)C(F)(F)C(F)(F)Cl	507-55-1	2.971	3.741	245.614	0
FC(F)(F)C(F)(Cl)C(F)(F)Cl	661-97-2	3.814	3.595	197.253	0
FC(F)(F)C(F)(F)C(F)(C(F)(F)F)C(F)(F)F	594-91-2	4.443	3.578	172.248	0
FC(F)(F)C(F)(C(F)(F)F)C(F)(C(F)(F)F)C(F)(F)F	354-96-1	5.019	3.603	177.408	0
FC(F)(F)CC(F)(F)F	690-39-1	3.345	3.408	165.439	0
FC(F)C(F)C(F)(F)F	431-63-0	2.406	3.543	226.855	0
FCC(F)(F)C(F)F	679-86-7	1.634	3.901	309.63	0
FCC(F)(F)C(F)(F)C(F)(F)F	662-35-1	2.966	3.715	211.2	0
CC(F)(F)CC(F)(F)F	406-58-6	3.002	3.638	189.831	0
FC(F)CC(F)(F)F	460-73-1	2.502	3.538	212.158	0
C=C(F)C(F)(F)F	754-12-1	3.129	3.342	166.243	0
F/C=C/C(F)(F)F	29118-24-9	2.867	3.391	188.202	0
FC(F)(F)/C=C/Cl	102687-65-0	3.085	3.488	208.945	0
F/C=C\C(F)(F)F	29118-25-0	2.867	3.391	188.202	0
FC(F)(F)/C=C\C(F)(F)F	692-49-9	4.016	3.39	171.47	0
FC(F)(F)/C=C/C(F)(F)F	66711-86-2	4.016	3.39	171.47	0
F/C(=C\Cl)C(F)(F)F	111512-60-8	3.836	3.324	185.978	0
CC(Br)CBr	78-75-1	3.104	3.529	296.46	0
CC(C)(C)Cl	507-20-0	1.675	4.216	315.258	0
FC(F)=C(F)C(F)(F)F	116-15-4	4.72	3.029	136.454	0
CCCCCCCCCl	111-85-3	4.11	3.902	269.645	0
CC(C)Cl	75-29-6	1.802	3.88	283.223	0
C=CCCl	107-05-1	1.694	3.966	320.189	0
ClCC(Cl)CCl	96-18-4	2.101	4.108	407.391	0
CCCCCBr	110-53-2	3.317	3.708	271.169	0
CCC(Br)CC	1809-10-5	3.291	3.684	257.389	0
FC(F)C(F)(F)C(F)(F)C(F)(F)C(F)(F)C(F)(F)C(F)(F)F	375-83-7	4.493	3.822	202.9	0
ClCCCCC(Cl)(Cl)Cl	2467-10-9	4.228	3.856	278.547	0
ClCCCCCCC(Cl)(Cl)Cl	3922-36-9	5.14	3.862	271.531	0
ClCCCCl	142-28-9	1.979	4.037	371.902	0
BrCCCBr	109-64-8	3.131	3.559	310.727	0
CC(C)Br	75-26-3	2.378	3.598	264.438	0
CC(C)CBr	78-77-3	2.704	3.696	282.145	0
CCC(C)Cl	78-86-4	2.259	3.882	274.295	0
CC(C)(C)Br	507-19-7	2.251	3.875	287.206	0
ClCCCCCl	110-56-5	2.435	4.01	347.009	0
ClCCCCCCl	628-76-2	2.891	3.992	329.971	0
ClCCCCCCCl	2163-00-0	3.347	3.978	317.576	0
CCCCCI	628-17-1	3.15	3.963	295.619	0
CCCCCCBr	111-25-1	3.774	3.731	267.282	0
CCCCCCl	543-59-9	2.741	3.909	284.934	0
CCCCCCCCBr	111-83-1	4.686	3.763	261.779	0
CCCCCCCCI	629-27-6	4.518	3.941	278.476	0
CCCCCCCBr	629-04-9	4.23	3.749	264.234	0
CCCCCCCCl	629-06-1	3.654	3.904	273.469	0
CC(C)I	75-30-9	2.211	3.963	298.762	0
CCCI	107-08-4	2.238	3.991	318.695	0
CCCCI	542-69-8	2.694	3.975	305.204	0
FC(F)(F)C(F)(F)C(F)(F)C(F)(F)C(F)(F)C(F)(F)C(F)(F)C(F)(F)Br	423-55-2	6.619	3.682	189.691	0
C=C(C)Cl	557-98-2	2.514	3.573	216.225	0
CC(C)CI	513-38-2	2.537	4.008	313.231	0
BrCC(Br)CBr	96-11-7	3.829	3.485	316.351	0
C/C(Cl)=C/CCl	10075-38-4	3.47	3.609	251.391	0
CCC(C)I	513-48-4	2.667	3.951	288.544	0
CCCCCF	592-50-7	2.523	3.855	267.936	0
C=C(Cl)CCl	78-88-6	2.664	3.699	268.955	0
CCC(Cl)Cl	78-99-9	2.106	3.929	313.141	0
ClCCCBr	109-70-6	2.555	3.759	334.418	0
C=CC(F)(F)F	677-21-4	2.377	3.555	189.807	0
ClCCCCCCCCCl	2162-99-4	4.259	3.96	300.75	0
CCC(C)(C)Cl	594-36-5	2.131	4.15	298.937	0
CCC(Cl)CCl	616-21-7	2.408	3.984	329.024	0
ClCCCCCCCCl	821-76-1	3.803	3.968	308.154	0
Cl/C=C\CCl	10061-01-5	2.402	3.781	306.369	0
Cl/C=C/CCl	10061-02-6	2.402	3.781	306.369	0
ClC/C=C/CCl	110-57-6	2.65	3.875	328.748	0
CC(Cl)C(C)Cl	7581-97-7	2.381	3.958	310.633	0
BrCCCCCCCBr	4549-31-9	4.955	3.688	284.323	0
F/C(=C(/F)C(F)(C(F)(F)F)C(F)(F)F)C(F)(F)F	2070-70-4	6.583	3.32	159.393	0
FC(F)(F)C(Cl)CCl	338-75-0	2.784	3.749	274.668	0
FC(F)=C(F)C(F)=C(F)F	685-63-2	6.552	2.882	128.796	0
FC(F)C(F)(F)C(F)(F)C(F)(F)C(F)(F)C(F)(F)C(F)(F)C(F)(F)F	335-65-9	4.982	3.849	202.631	0
FC(F)C(F)(F)C(F)(F)C(F)(F)C(F)(F)C(F)(F)C(F)(F)C(F)F	307-99-3	4.14	3.988	238.441	0
F/C=C(\F)C(F)(F)F	5528-43-8	3.618	3.229	168.157	0
ClC(Cl)CC(Cl)(Cl)Cl	23153-23-3	3.592	3.859	293.951	0
C=C(Cl)C(F)(F)F	2730-62-3	3.347	3.438	186.794	0
C/C(F)=C\C(F)(F)F	791616-87-0	3.935	3.328	171.799	0
CC(C)=O	67-64-1	2.572	3.368	245.811	0
CCOCC	60-29-7	3.557	3.309	199.471	0
CCOC=O	109-94-4	2.847	3.298	241.344	0
CCOC(C)=O	141-78-6	3.333	3.393	234.203	0
COCOC	109-87-5	4.521	2.934	179.268	0
CCCCOC(C)=O	123-86-4	4.245	3.512	235.236	0
COC(C)=O	79-20-9	2.876	3.299	233.441	0
CCCCCC(C)=O	110-43-0	4.396	3.603	242.989	0
C=COC(C)=O	108-05-4	3.197	3.402	237.642	0
CCOC(=O)CC	105-37-3	3.789	3.46	234.782	0
CCCOC(C)=O	109-60-4	3.789	3.46	234.782	0
CC=CC=O	4170-30-3	3.363	3.384	236.926	0
CCCC=O	123-72-8	3.147	3.485	244.777	0
CCCOCC	628-32-0	4.013	3.385	203.965	0
CCCC(=O)OCC	105-54-4	4.245	3.512	235.236	0
CCC(=O)OC	554-12-1	3.333	3.393	234.203	0
CCCCCOC(C)=O	628-63-7	4.701	3.552	235.602	0
CCCOC=O	110-74-7	3.303	3.392	241.022	0
CCCC(=O)OC	623-42-7	3.789	3.46	234.782	0
COC(C)(C)C	1634-04-4	3.199	3.541	219.066	0
CCC(C)(C)OC	994-05-8	3.655	3.588	221.555	0
CCCCC(=O)OCC	539-82-2	4.701	3.552	235.602	0
CCOCCOC(C)=O	111-15-9	5.665	3.258	213.328	0
CCOC	540-67-0	3.101	3.204	193.655	0
CC(C)COC(=O)C(C)C	97-85-8	4.843	3.6	239.817	0
CCOC(C)(C)CC	919-94-8	4.111	3.624	223.491	0
C=COC	107-25-5	2.966	3.206	195.516	0
CCC(C)=O	78-93-3	3.028	3.457	244.787	0
CCCCOCCCC	142-96-1	5.381	3.528	212.875	0
CC(C)CCOC=O	110-45-2	4.058	3.519	243.103	0
CC(=O)C(C)=O	431-03-8	3.92	3.241	250.78	0
CC(C)OC(C)C	108-20-3	4.155	3.453	209.957	0
CC(=O)CC(C)C	108-10-1	3.783	3.576	246.268	0
CCCC(C)=O	107-87-9	3.484	3.52	244.031	0
COC(C)OC	534-15-6	4.82	3.039	185.041	0
CCCCOC	628-28-4	4.013	3.385	203.965	0
CC(=O)OCCC(C)C	123-92-2	4.544	3.56	237.677	0
CCCCOC(=O)CC	590-01-2	4.701	3.552	235.602	0
COCCOC	110-71-4	4.977	3.049	184.742	0
C=CC=O	107-02-8	2.556	3.418	250.665	0
C=CC(C)=O	78-94-4	2.893	3.469	249.081	0
C=C(C)C(=O)OC	80-62-6	4.11	3.388	222.269	0
CCC(=O)CC	96-22-0	3.484	3.52	244.031	0
CCCC(=O)CC	589-38-8	3.94	3.567	243.449	0
CCCC(=O)CCC	123-19-3	4.396	3.603	242.989	0
CCCCOC=O	592-84-7	3.759	3.461	240.778	0
CC(C)CC=O	590-86-3	3.446	3.551	247.168	0
C=CC(=O)OCCCC	141-32-2	4.566	3.562	238.052	0
C=CC(=O)OCC	140-88-5	3.654	3.47	237.812	0
CCCCOCCOC(C)=O	112-07-2	6.577	3.361	216.889	0
CCCOCCC	111-43-3	4.469	3.444	207.541	0
CCCCOCC	628-81-9	4.469	3.444	207.541	0
CC(=O)OCC(C)C	110-19-0	4.088	3.519	237.529	0
CC(=O)OC(C)C	108-21-4	3.631	3.466	237.343	0
C=C(C)C(=O)OCCCC	97-88-1	5.478	3.527	226.451	0
CCC=O	123-38-6	2.691	3.406	245.755	0
CCCCCC(=O)OC	106-70-7	4.701	3.552	235.602	0
CCCCOC(=O)CCC	109-21-7	5.157	3.585	235.904	0
CC(=O)C(C)C	563-80-4	3.327	3.529	247.263	0
CCCOC(=O)CC	106-36-5	4.245	3.512	235.236	0
COCCOC(C)=O	110-49-6	5.209	3.19	211.079	0
CC(C)C=O	78-84-2	2.99	3.493	248.412	0
C=CC(=O)OC	96-33-3	3.197	3.402	237.642	0
CCOCCOCCOCC	112-36-7	8.222	3.164	190.411	0
CC(=O)C=C(C)C	141-79-7	4.611	3.411	223.376	0
CC(=O)OCCOC(C)=O	111-55-7	5.441	3.31	235.172	0
CCCCOCC(C)C	17071-47-5	5.224	3.534	213.997	0
CC(C)COCC(C)C	628-55-7	5.067	3.54	215.188	0
C=CCOC(C)=O	591-87-7	3.654	3.47	237.812	0
CCCOC(=O)CCC	105-66-8	4.701	3.552	235.602	0
CCCCC(C)=O	591-78-6	3.94	3.567	243.449	0
CCOC(=O)CC(C)C	108-64-5	4.544	3.56	237.677	0
COCCOCCOCCOC	112-49-2	9.643	3.047	184.144	0
CCC(C)C(C)=O	565-61-7	3.783	3.576	246.268	0
CC(=O)C(C)(C)C	75-97-8	3.126	3.752	269.187	0
CC(C)C(=O)C(C)C	565-80-0	4.082	3.623	248.177	0
CCOC(=O)CC(C)=O	141-97-9	5.136	3.345	241.468	0
CC(=O)OC(C)OC(C)=O	542-10-9	5.284	3.309	236.943	0
CCCCC=O	110-62-3	3.604	3.541	244.048	0
CCCCCC=O	66-25-1	4.06	3.584	243.482	0
CCCCCCC=O	111-71-7	4.516	3.617	243.03	0
CCCCCCCC=O	124-13-0	4.972	3.644	242.661	0
CC(=O)CC(C)=O	123-54-6	4.376	3.321	249.553	0
CCCOC	557-17-5	3.557	3.309	199.471	0
COC(C)C	598-53-8	3.4	3.308	200.574	0
COCCOCCOC	111-96-6	7.31	3.047	184.348	0
CCCCCCOC(C)=O	142-92-7	5.157	3.585	235.904	0
CCCCC(=O)OC	624-24-8	4.245	3.512	235.236	0
COCCC(=O)OC	3852-09-3	5.209	3.19	211.079	0
COC(C)(C)OC	77-76-9	4.619	3.22	197.169	0
CC(C)COC=O	542-55-2	3.602	3.466	243.621	0
CCCCCCC(C)=O	111-13-7	4.852	3.632	242.615	0
C=C(C)OC(C)=O	108-22-5	4.11	3.388	222.269	0
C=COC(=O)CC	105-38-4	3.654	3.47	237.812	0
CCOCOCC	462-95-3	5.433	3.138	189.297	0
CCOC(C)OCC	105-57-7	5.732	3.206	193.628	0
CCCCC(=O)CC	106-35-4	4.396	3.603	242.989	0
CC(=O)OC(C)(C)C	540-88-5	3.43	3.674	256.739	0
CC(C)(C)OC(C)(C)C	6163-66-2	3.753	3.818	242.486	0
CCOC(OCC)OCC	122-51-0	7.609	3.106	187.805	0
CCOC(=O)CC(=O)OCC	105-53-3	5.897	3.362	235.468	0
CCOC(=O)CCC(=O)OCC	123-25-1	6.353	3.406	235.723	0
COC(=O)CCCC(=O)OC	1119-40-0	5.897	3.362	235.468	0
CCOC(=O)/C=C\C(=O)OCC	141-05-9	6.568	3.355	232	0
COC(=O)CCCCC(=O)OC	627-93-0	6.353	3.406	235.723	0
CCOCCOCC	629-14-1	5.889	3.209	193.147	0
CC(=O)CCC(C)C	110-12-3	4.239	3.613	245.487	0
C=COCC	109-92-2	3.422	3.314	201.313	0
C=COCCCC	111-34-2	4.334	3.452	209.247	0
CCC(C)OC(C)=O	105-46-4	4.088	3.519	237.529	0
CCOC(C)(C)C	637-92-3	3.655	3.588	221.555	0
COCOCOC	628-90-0	6.398	2.882	176.555	0
COC(=O)CCC(=O)OC	106-65-0	5.441	3.31	235.172	0
COC(=O)/C=C\C(=O)OC	624-48-6	5.656	3.251	230.869	0
COC(=O)CC(C)=O	105-45-3	4.68	3.281	241.707	0
COC(=O)CC(=O)OC	108-59-8	4.985	3.246	234.82	0
CCCCCOC=O	638-49-3	4.215	3.512	240.587	0
COC(=O)C(C)C	547-63-7	3.631	3.466	237.343	0
CCCCCC(=O)OCC	123-66-0	5.157	3.585	235.904	0
CCCCOC(C)(C)C	1000-63-1	4.567	3.653	225.041	0
CCOCCC(=O)OCC	763-69-9	6.121	3.314	215.241	0
CCOC(=O)C(C)C	97-62-1	4.088	3.519	237.529	0
COC(=O)CC(C)C	556-24-1	4.088	3.519	237.529	0
CCCOC(=O)C(C)C	644-49-5	4.544	3.56	237.677	0
CCCOC(=O)CC(C)C	557-00-6	5	3.592	237.799	0
CCC(=O)OCCC(C)C	105-68-0	5	3.592	237.799	0
CCCOC(=O)C(=O)OCCC	615-98-5	6.353	3.406	235.723	0
C=C(C)C(C)=O	814-78-8	3.805	3.438	229.736	0
C=CCOC=O	1838-59-1	3.168	3.401	244.783	0
CCCCCCC(=O)OC	106-73-0	5.157	3.585	235.904	0
C=CCCC(C)=O	109-49-9	3.805	3.579	246.667	0
C=C(C)C(=O)OCC	97-63-2	4.566	3.445	223.941	0
C=C(C)C(=O)OC(C)(C)C	585-07-9	4.664	3.649	240.734	0
CCOCCOCCOC(C)=O	112-15-2	7.998	3.199	204.63	0
CCCCCC(=O)CC	106-68-3	4.852	3.632	242.615	0
CCOC(=O)C(C)CC	7452-79-1	4.544	3.56	237.677	0
C=C(C)C=O	78-85-3	3.468	3.397	229.027	0
CCOC(=O)C(C)C(=O)OCC	609-08-5	6.196	3.408	237.247	0
CC(C)OC(C)(C)C	17348-59-3	3.954	3.635	225.395	0
CCCCCOC(=O)CC	624-54-4	5.157	3.585	235.904	0
COCC(C)OC(C)=O	108-65-6	5.508	3.257	214.404	0
CC(C)COC(C)(C)C	33021-02-2	4.41	3.663	226.803	0
CCCCC(C=O)CC	123-05-7	4.815	3.654	244.85	0
C/C=C/C=O	123-73-9	3.363	3.384	236.926	0
CCCCCOC	628-80-8	4.469	3.444	207.541	0
CCCC(C)CC=O	19269-28-4	4.359	3.627	245.461	0
CC(C)C(C)CC=O	19353-21-0	4.201	3.638	248.073	0
CCOC(=O)C(C)(C)C	3938-95-2	3.887	3.701	254.659	0
CCCCCCOC=O	629-33-4	4.671	3.553	240.433	0
CC(C)OC(=O)C(=O)OC(C)C	615-81-6	6.039	3.41	238.851	0
CCCOC(C)(C)C	29072-93-3	4.111	3.624	223.491	0
CCC(C)OC(C)CC	6863-58-7	5.067	3.54	215.188	0
CCCCCCCOC=O	112-23-2	5.127	3.585	240.306	0
C=CC(=O)OC(C)CC	2998-08-5	4.409	3.57	240.277	0
CCC=C(C)C=O	623-36-9	4.731	3.431	223.911	0
CCOC(=O)CCC(C)=O	539-88-8	5.592	3.396	241.267	0
COCOCOCOC	13353-03-2	8.275	2.853	175.072	0
COCOCOCOCOC	13352-75-5	10.151	2.834	174.137	0
